# Supplementary material for: Metabolomics and Transcriptomics Reveal the Effects of Fermented Lycium barbarum (Goji) Berry Residue on Muscle Nutrition and Flavor Quality in Fattening Tan Sheep
Source: Metabolites. 2026 Jan 1;16(1):39. doi: 10.3390/metabo16010039 (PMC12843761; doi:10.3390/metabo16010039)
Supplement: Supplementary file 1 [file metabolites-16-00039-s001.zip]

Archive with 5 entries (5 files):
- Supplementary.pdf
- Table S3 .xlsx
- Table S4 .xlsx
- Table S5.xlsx
- Table S6 .xlsx
