# Supplementary material for: Metabolomics and Transcriptomics Reveal the Effects of Fermented Lycium barbarum (Goji) Berry Residue on Muscle Nutrition and Flavor Quality in Fattening Tan Sheep
Source: Metabolites. 2026 Jan 1;16(1):39. doi: 10.3390/metabo16010039 (PMC12843761; doi:10.3390/metabo16010039)
Supplement: Supplementary file 1 [file metabolites-16-00039-s001.zip › Table S3 .xlsx]

## Sheet: Sheet1
Table S3 Differentially expressed genes in the LDM vs LDMCON group
gene_id	LDM1	LDM2	LDM3	LDM4	LDM5	LDM6	LDMCON1	LDMCON2	LDMCON3	LDMCON4	LDMCON5	LDMCON6	LDM	LDMCON	log2FoldChange	pvalue	padj	gene_name
101112291	4410.18937962241	4890.86615293154	4900.63954356073	4834.99528102996	3777.63252630592	5890.72742072487	0.904415483250169	0	0	0.937965410607709	0.961915482762374	1.19302724957186	4784.1750506959	0.666220604365352	12.813076762211	1.0623078596879e-67	1.84406021363223e-63	LOC101112291
105616896	52.3549354369162	62.3437368123842	54.1664638322594	51.6050399453116	109.008283812605	68.8237036155118	3.61766193300067	2.0927013783856	2.96634419926237	5.62779246364626	7.69532386209899	1.19302724957186	66.3836939091647	3.86547518099429	4.06883448883233	2.44540945134911e-23	2.12249313329846e-19	LOC105616896
101106165	50.4511196028465	72.7343596144482	57.9676191889092	85.3467968326306	49.5492199148205	68.8237036155118	201.684652764788	159.045304757306	180.946996155005	193.220874585188	154.868392724742	167.02381494006	64.1454697948612	176.131672654515	-1.4597	2.22784940541559e-17	1.28910792762031e-13	MEGF10
101110324	4110.33838575644	3796.7335718742	3587.34036783823	3892.21089741369	3610.15616299382	2963.3	1013.84975672344	1919.0071639796	1618.6351513975	1058.0249831655	1631.40865876499	1596.27045992715	3660.01267218273	1472.86602899303	1.31349332029049	2.55712905656616e-14	1.1097300823233e-10	ARRDC2
780506	3366.89830255223	4211.31942167655	3844.86864325125	3363.25923797425	3775.65055750932	3188.18536889322	2052.11873149463	1912.72905984444	1670.05178418472	2396.5016241027	1651.61	1762.10124761763	3625.03025530947	1907.51855519119	0.926092817588645	1.67433560218148e-13	5.81295834365366e-10	NAMPT
101116736	901.456797431993	1144.00757050725	924.63104050506	980.49575896092	1000.89424227937	957.715762987686	479.340206122589	620.485958691331	553.71758386231	625.622928875342	618.511655416206	570.267025295348	984.866862112047	577.990893043854	0.768914720591492	4.81953528680907e-13	1.39437188406198e-09	RNF146
101107621	6190.25718447756	3442.41333432381	4971.91120649792	5999.08589364247	4784.47267497507	3540.05867047675	748.85602013114	1777.74982093857	1447.57596924004	618.11920559048	1187.00370572877	1902.87846306711	4821.3664940656	1280.36386411602	1.91321529402184	3.28171517414671e-12	8.1381848154304e-09	PFKFB3
101106802	30.4610533451149	36.3671798072241	40.8624200839852	35.7265661159849	37.6574071352636	51.3754407270722	90.4415483250169	136.025589595064	264.993415134105	91.9206102395555	151.020730793693	138.391160950335	38.7416778691075	145.465509172962	-1.90793	7.07132345136751e-12	1.53438879740361e-08	COL21A1
101118565	13181.0689271814	16330.941858004	13645.1974415336	12160.9261440355	11775.8676049562	13180.2239163396	8563.91021089585	7420.71908775535	8998.89951916228	8151.8573835916	7277.85254258012	8258.1346215364	13379.0376486751	8111.89556092027	0.721845540956929	1.36483131097345e-11	2.63245630302091e-08	FKBP5
101117691	261.774677184581	87.2812315373378	177.704012923377	448.566885678477	546.032403461322	272.386770647307	28.0368799807552	72.1981975543033	26.6970977933614	52.5260629940317	73.1055766899404	29.8256812392964	298.957663572067	47.0649160419481	2.6666278472805	2.89998966688274e-11	5.03409206274175e-08	LOC101117691
101104083	5.71144750220904	13.5078096426832	12.3537549091118	8.93164152899623	17.8377191693354	9.69347938246646	53.3605135117599	72.1981975543033	51.4166327872145	56.2779246364626	92.3438863451879	22.6675177418653	11.3393086891337	58.0441120961322	-2.3615	8.27048173873701e-11	1.12604586828126e-07	EMILIN3
105607203	39.0282245984284	36.3671798072241	34.210398209848	31.7569476586533	16.846734771039	31.0191340238927	7.23532386600135	2.0927013783856	1.97756279950825	8.44168869546938	0.961915482762374	4.77210899828743	31.5381031781809	4.24688353673573	2.87825745530657	8.37065985632525e-11	1.12604586828126e-07	LOC105607203
101116405	75.2007254457523	81.0468578560994	248.025387021398	110.156912190954	77.2968	165.758497440176	28.0368799807552	20.927013783856	29.6634419926237	15.0074465697233	9.61915482762374	36.9838447367276	126.24752717025	23.3729636485516	2.43973987007974	8.43285689708878e-11	1.12604586828126e-07	ARMC2
101105577	420.743299329399	421.859	334.501671385181	339.402378101857	413.240494089603	401.310046434111	740.716280781888	663.386336948236	749.496301013626	536.51621486761	757.989400416751	646.620769267947	388.509529183992	682.45421721601	-0.813115	9.71512935118517e-11	1.20460664576588e-07	MTSS1
101110626	8688.06355877698	10469.5915353597	7694.48873069832	7603.80415501879	6329.41735191917	6568.30162955927	3812.11126189946	5220.24358838288	3635.74920689591	3745.29588455658	3283.01754266798	2953.93546993992	7892.27782688871	3775.05882572379	1.06390075070667	3.43403836539999e-10	3.97409813233189e-07	PFKFB4
101108292	15.2305266725574	2.07812456041281	4.75144419581223	15.8784738293266	1.98196879659282	4.84673969123323	34.3677883635064	43.9467289460977	58.3381025854933	46.8982705303855	68.2959992761285	44.1420082341587	7.46121295765586	49.331482989295	-2.72029	4.21531290881573e-10	4.57335104900826e-07	LOC101108292
101113899	1524.95648308981	1694.71057901664	1188.81133779222	1614.64230751965	1562.78239611344	1381.32081200147	705.444076935131	909.278748908544	885.948134179695	714.729642883074	1035.98297493508	816.030638707151	1494.53731925554	844.569036091445	0.823456751774557	1.00588056522931e-09	1.02712239598915e-06	MSRB1
101118853	14.2786187555226	30.1328061259857	20.9063544615738	8.93164152899623	28.7385475505959	21.3256546414262	38.8898657797572	81.6153537570385	115.687423771233	62.8436825107165	82.7247315175641	83.5119	20.7189371773501	77.5454941343898	-1.9047	3.5684507594728e-09	3.44137426298269e-06	ANOS1
101109831	79.9602650309265	74.812484174861	73.1722406155083	86.3392014469636	157.566519329129	67.8543556772652	183.596343099784	305.534401244298	214.565563746645	214.794079029165	355.908728622078	206.393714175931	89.950844379109	246.798804986317	-1.45643	3.89298144836043e-09	3.55675078747835e-06	ALDH1A3
443278	2069.44781163374	3254.34306160645	3174.91501164173	1869.69029340321	1993.86060937238	3145.53405961037	685.546936303628	1471.16906900508	369.804243508042	654.699856604181	944.601004072651	428.296782596297	2584.63180787798	759.019648681646	1.76768261661493	6.03184240807613e-09	5.23533761808968e-06	UCP3
101107644	77.104541279822	60.2656122519714	71.2716629371834	62.5214907029736	69.3689078807487	92.0880541334313	121.191674755523	126.608433392329	168.092837958201	119.121607147179	165.449463035128	153.90051519477	72.1033781976884	142.394088580522	-0.979434	1.20759731442396e-08	9.98222941956456e-06	PRCP
105614852	10.4709870873832	5.19531140103201	9.50288839162446	20.8404969009912	11.8918127795569	4.84673969123323	37.0810348132569	32.4368713649768	39.551255990165	66.5955441531474	39.4385347932573	39.3698992358713	10.4580393753035	42.4121900584458	-2.02086	1.282956264282e-08	1.01231080871233e-05	LOC105614852
101114932	778.660676134499	696.17172773829	776.385981595718	715.523726934031	727.382548349565	748.33660832641	613.193697643614	424.818379812277	459.783350885668	454.913224144739	433.823882725831	460.508518334737	740.410211513086	474.506842257811	0.641155346524448	1.56710350023378e-08	1.18275433306775e-05	ZFX
101120875	286.524283027487	382.374919115956	482.746730294522	276.880887398883	420.177384877678	359.628085089506	692.782260169629	801.504627921686	654.57328663723	1099.29546123224	778.18962555476	595.320597536357	368.055381634005	770.277643175316	-1.06578	1.81592689521067e-08	1.31344479058175e-05	LOC101120875
101103369	3184.13198248154	2864.69470652905	2523.96715681546	2734.07471248718	2194.03945782825	1799.10977338577	1336.72608424375	1508.83769381602	1561.28583021176	1299.08209369168	1280.30950755672	1609.39375967244	2550.00296492121	1432.60582819873	0.832065873334642	2.06137365114635e-08	1.43133540840998e-05	IL6R
101111344	3377.36928963961	2783.64784867295	2347.21343273124	2748.96078170217	2133.58940953217	1978.4391419614	1589.05800407055	1165.63466776078	1085.68197693003	1731.48414798183	1006.16359496944	1190.64119507271	2561.53665070659	1294.77726446422	0.984100976987723	6.04936571516524e-08	4.03888228652128e-05	PLCD4
101118781	7.61526333627871	6.23437368123842	3.80115535664978	0	1.98196879659282	5.81608762947987	30.7501264305057	9.41715620273521	38.5624745904108	33.7667547818775	33.6670418966831	21.4744904922934	4.24147480003993	27.939674065751	-2.72136	6.80817911221327e-08	4.37715485958926e-05	LRRC17
105610840	683.469884431015	766.827962792325	550.217237875056	670.86551928905	669.905453248374	702.777255228818	1288.79206363149	1204.34964326091	1045.14193954011	895.756967130362	964.801229210661	1027.19646188137	674.010552144106	1071.00638410915	-0.668392	1.11871253046849e-07	6.93561814871517e-05	ANGPTL2
443284	6.66335541924388	2.07812456041281	4.75144419581223	5.95442768599749	1.98196879659282	6.78543556772652	14.4706477320027	21.9733644730488	27.6858791931155	18.7593082121542	36.5527883449702	19.0884359931497	4.70245937096429	23.0884039914068	-2.28877	1.17889448627601e-07	7.05669978871213e-05	ASPM
105605335	24.7496058429058	94.5546674987827	68.4207964196961	39.6961845733166	68.3779234824523	34.8965257768792	90.4415483250169	240.660658514344	297.623201325991	126.625330432041	212.583321690485	194.463441680213	55.1159505990055	193.732916994682	-1.81428	1.46749212780501e-07	8.49139861552239e-05	LOC105605335
101102801	35.2205929302891	24.9374947249537	63.6693522238839	15.8784738293266	35.6754383386708	88.2106623804447	134.757907004275	162.184356824884	226.430940543694	90.0446794183401	300.117630621861	146.742351697338	43.9320024045948	176.712977685065	-2.00681	1.52988023757809e-07	8.56683582068322e-05	C1QTNF6
101109602	238.928887175745	392.76554191802	109.283216503681	224.283442839239	168.46734771039	122.137840219077	99.4857031575185	37.6686248109408	46.4727257884438	83.4789215440861	28.8574644828712	44.1420082341587	209.311046061025	56.6842413363365	1.88116851820575	1.72286159837468e-07	9.34598577693317e-05	OLFM1
105606072	1.90381583406968	6.23437368123842	5.70173303497467	5.95442768599749	4.95492199148205	5.81608762947987	7.23532386600135	97.3106140949305	97.8893585756583	2.81389623182313	68.2959992761285	62.0374169777366	5.0942266428737	55.9304348370464	-3.45707	1.90476452085037e-07	0.000100196385810429	LOC105606072
443325	308.418165119288	348.085863869145	391.519001734928	374.136539603509	278.466615921291	488.551360876309	967.72456707768	769.067756556709	679.292821631083	605.92565525258	851.295202244701	486.755117825318	364.862924520745	726.676853431345	-0.994434	2.28864802849445e-07	0.000116848944490103	IGF2
101114675	750.103438623453	1115.95288894168	974.046060141507	912.019840571949	1382.42323562349	998.428376394045	567.972923481106	676.988895907742	514.166327872145	599.359897378326	642.559542485266	498.685390321036	1022.16230671602	583.28882957427	0.808972580699102	2.40748575769187e-07	0.000117937737048126	EIF2S3
101105154	102.806055039763	74.812484174861	81.7248401679703	83.3619876039648	77.2968	61.0689201095387	123.904921205273	197.760280257439	173.036744956972	133.191088306295	179.878195276564	127.653915704189	80.1785116938696	155.904190951122	-0.958807	2.44585433131664e-07	0.000117937737048126	KCP
101111424	52.3549354369162	57.1484254113522	99.7803281120568	38.7037799589837	33.693469542078	98.8734897011579	110.338688956521	155.906252689727	442.974067089848	150.074465697233	255.869518414791	268.431131153668	63.4257380270908	230.599020666965	-1.86116	2.54725089514001e-07	0.000119507373753339	COL6A6
101115081	3.80763166813936	5.19531140103201	13.3040437482742	7.93923691466332	7.92787518637128	4.84673969123323	20.8015561147539	24.0660658514344	28.6746605928696	27.2009969076236	22.1240561035346	32.2117357384402	7.17013976828557	25.846511884776	-1.84244	2.71389793225238e-07	0.000123975142647287	RCOR2
101102999	18344.2174691784	23472.4169098626	21916.5114976035	17710.4527473852	23561.6450538955	18243.1281978019	9690.81190302556	14497.1887987663	8080.3215987907	10071.8725791056	14719.2307172298	9390.31748138009	20541.3953126212	11074.9571797163	0.891226543066991	3.12571909754412e-07	0.000139126558498124	GLUL
101118667	92.3350679523794	40.5234289280497	57.9676191889092	81.377178375299	32.7024851437816	49.4367448505789	99.4857031575185	234.382554379187	138.429395965577	147.26056946541	301.079546104623	144.356297198195	59.0570874064996	177.499011045085	-1.58667	4.64600644602175e-07	0.000201625064741229	NEIL2
101120204	64.7297383583691	94.5546674987827	4.75144419581223	2.97721384299874	61.4410326943775	8.72413144421981	3.61766193300067	3.1390520675784	0	0.937965410607709	0	3.57908174871557	39.5297046724267	1.87896019331706	4.41139138913296	6.87481906101931e-07	0.00029107313190301	LOC101120204
101104140	6.66335541924388	2.07812456041281	4.75144419581223	8.93164152899623	5.94590638977846	10.6628273207131	16.279478698503	30.3441699865912	28.6746605928696	15.0074465697233	34.6289573794455	59.6513624785929	6.50554990249278	30.7643459509543	-2.22945	7.6343642406613e-07	0.000315535544889618	PTGES
101119116	611.124882736367	706.562350540354	688.009119553611	750.257888435683	692.698094409191	622.321376354347	918.886130982171	967.874387503341	916.600357572073	918.268136984947	1019.63041172812	835.119	678.495618671592	929.396416578492	-0.45457	8.17652041488985e-07	0.000330084227632728	TBL1X
101118099	44.7396721006374	75.8515464550674	77.9236848113205	52.5974445596445	121.891080990459	103.720229392391	203.493483731288	141.257343041028	282.79148032968	117.245676325964	339.556165415118	258.886913157093	79.4539430515866	223.871843666695	-1.49444	9.20611188502804e-07	0.000363202036845913	MEST
101116542	1095.6460125071	968.406045152368	1041.51656772204	902.095794428619	1132.6951672528	904.40162638412	445.876833242333	697.915909691598	705.989919424445	434.277985111369	550.215656140078	695.534886500393	1007.46020224117	588.301865018369	0.777054995455493	9.62341679322354e-07	0.000371228649141261	DNAJB2
101108618	99.9503312886581	107.02341486126	137.791881678555	118.096149105617	130.809940575126	151.218278366477	172.743357300782	275.190231257707	308.499796723287	160.392085213918	270.298250656227	310.187084888683	124.148332645949	249.551801006767	-1.00544	1.04498978457863e-06	0.000394347340663053	P3H2
101119509	30.4610533451149	71.6952973342418	5.70173303497467	1.98480922866583	62.4320170926739	1.93869587649329	0.904415483250169	1.0463506891928	0	1.87593082121542	1.92383096552475	0	29.0356009853607	0.958421326530523	4.88825061186661	1.16098707542475e-06	0.00042879946047443	LOC101119509
101106036	1528.76411475795	1667.69495973128	2010.81118366773	1683.11822590862	2032.50900090594	1459.83799499945	975.864306426932	1390.60006593723	978.893585756583	1154.63542045809	1099.46939679739	1003.33591688993	1730.4559133285	1100.46644871103	0.653075243398243	1.29033018509776e-06	0.000466642535064832	TMEM233
101104345	1.90381583406968	4.15624912082561	3.80115535664978	2.97721384299874	14.8647659744462	3.87739175298658	48.8384360955091	20.927013783856	13.8429395965577	188.53104753215	35.5908728622078	10.7372452461467	5.26343198032943	53.0779258527378	-3.33823	1.36485512745016e-06	0.000472188211293332	CRYBB2
100913164	5.71144750220904	2.07812456041281	15.2046214265991	0	0	11.6321752589597	20.8015561147539	61.7346906623753	93.9342329766418	15.9454119803311	75.9913231382275	71.5816349743115	5.77106145803012	56.6648083077735	-3.28786	1.38353204169439e-06	0.000472188211293332	EHF
101112967	982.368970379954	640.062364607144	1036.76512352623	1076.75900655121	1142.60501123576	1203.93013930233	1455.20451254952	1384.32196180208	2273.20843803473	2015.68766739597	2138.33811818076	1899.2993813184	1013.74843593377	1861.01001321357	-0.876281	1.38726878137911e-06	0.000472188211293332	LUM
101117327	34.2686850132542	37.4062420874305	15.2046214265991	33.7417568873191	16.846734771039	32.957829900386	11.7574012822522	0	2.96634419926237	5.62779246364626	8.65723934486136	3.57908174871557	28.4043116810046	5.43130983978963	2.36106199761387	1.45510198746618e-06	0.000480718374115414	ADCY1
100037686	2236.98360503187	3739.58514646284	2482.15444789231	2460.1710389313	2951.15153812671	2305.10939715052	1485.05022349678	1928.42432018233	1502.94772762627	1527.94565387996	1824.75367080022	1423.28150873923	2695.85919559926	1615.40051745413	0.738739475278088	1.46771552670758e-06	0.000480718374115414	DERL1
101112149	14.2786187555226	6.23437368123842	3.80115535664978	18.8556876723254	7.92787518637128	28.1110902091527	39.7942812630074	43.9467289460977	59.3268839852474	31.8908239606621	63.4864218623167	66.809525976024	13.2015	50.8757776655592	-1.94274	1.49551032531919e-06	0.000480751180318812	CENPF
101118909	305.562441368183	343.929614748319	269.882030322135	294.744170456876	299.277288285516	252.030463944128	171.838941817532	236.475255757573	138.429395965577	185.717151300326	177.954364311039	143.163269948623	294.237668187526	175.596396516778	0.743695944283534	1.53510379189692e-06	0.000484506667700703	C21H11orf54
101109745	28.5572375110452	27.0156192853665	41.8127089231476	20.8404969009912	22.7926411608174	27.1417422709061	136.566737970775	57.5492879056041	64.2707909840181	136.004984538118	73.1055766899404	38.1768719862994	28.0267410087123	84.2790416791259	-1.59125	1.82950832357942e-06	0.000567114910518129	WNT5A
101121054	142.786187555226	114.296850822704	144.443903552692	149.85309676427	171.440300905279	187.084152081603	94.9636257412677	96.2642634057377	87.0127631783629	84.4168869546938	71.1817457244157	101.407316213608	151.650748613629	89.207766869681	0.768299696673425	2.57315222946048e-06	0.000783637711424641	ECE2
101119095	90.4312521183097	103.90622802064	111.183794182006	108.172102962288	135.764862566608	78.5171829979783	176.361019233783	176.833266473583	286.746605928696	151.950396518449	181.802026242089	207.586741425503	104.662570474638	196.880009303684	-0.911243	2.63110930627393e-06	0.000787472869786366	AFAP1L2
101115086	265.58230885272	243.140573568298	202.411522741601	253.063176654893	201.169832854171	193.869587649329	363.575024266568	434.235536015012	306.522233923779	342.357374871814	380.919	311.380112138255	226.539500386835	356.498135398221	-0.654648	2.74559376372779e-06	0.000807300623757299	TNIK
101115530	103.757962956797	96.6327920591955	86.4762843637825	87.3316060612965	119.909112193866	63.007615986032	57.8825909280108	46.0394303244833	54.3829769864768	46.8982705303855	44.2481122070692	46.5280627333024	92.8525622701616	49.3299072849547	0.910096094310308	2.79037026472942e-06	0.000807300623757299	INPP5E
novel.618	3.80763166813936	12.4687473624768	38.0115535664978	6.9468323003304	2.97295319488923	29.0804381473994	75.9709005930142	73.2445482434961	93.9342329766418	59.0918208682857	56.7530134829801	82.3188802204582	15.5480260399555	73.5522327308126	-2.23913	3.34994393880636e-06	0.000953306177602287	-
654334	145.64191130633	85.203106976925	183.405745958352	187.564472108921	205.133770447357	159.942409810697	376.23684103207	263.680373676586	397.490122701158	350.799063567283	315.508278346059	229.061231917797	161.148569434764	322.129318540159	-0.999716	3.72951076379258e-06	0.00104420286046251	SLCO2A1
101114543	408.368496407946	646.296738288383	460.890086993786	378.10615806084	619.365248935257	473.041793864363	724.436802083385	1072.50945642262	1060.96244193618	938.903376018317	1673.73294000653	701.500022748252	497.678087091763	1028.67417320255	-1.04782	3.79715500184521e-06	0.0010462668837624	ITIH5
101120934	602.557711483053	746.046717188197	889.470353456049	650.025022388059	825.49000378091	708.593342858298	398.847228113324	531.546150109943	374.748150506813	431.464088879546	483.843487829474	554.757671050914	737.030525192428	462.534462748336	0.673214202330004	3.90202786684256e-06	0.00105515412024535	LOC101120934
101104842	138.026647970052	119.492162223736	271.782608000459	152.830310607269	116.936158998976	219.072634043742	52.4560980285098	61.7346906623753	57.3493211857392	119.121607147179	30.781295448396	35.7908174871557	169.690086974039	59.5389716598925	1.50868321280394	3.96487123245998e-06	0.00105515412024535	FMO2
101114207	604.461527317123	550.703008509394	664.25189857455	507.118757924119	414.231	650.432466563499	804.92978009265	1044.25798781442	1345.73148506536	687.528645975451	1081.19300262491	1132.18285984369	565.199856229431	1015.97062690275	-0.845618	4.01396960457679e-06	0.00105515412024535	ST3GAL2
101116052	228.457900088361	354.320237550383	294.589540140358	255.047985883559	291.349413099145	336.363734571586	491.097607404841	568.168424231691	459.783350885668	451.161362502308	535.786923898642	361.487256620273	293.354801888899	477.914154257237	-0.705088	4.07254600244476e-06	0.00105515412024535	FER
101103811	18.0862504236619	28.0546815655729	39.9121312448227	8.93164152899623	41.6213447284492	27.1417422709061	58.787006411261	89.9861592705809	72.1810421820511	54.4019938152471	89.4581398969008	70.3886077247396	27.2912986270682	72.5338248834634	-1.40911	5.31405830046497e-06	0.00133988278433908	FBN3
101118487	78.0564491968568	150.664030629928	139.69245935688	100.232866047624	57.4770951011918	129.892623725051	48.8384360955091	38.7149755001336	52.4054141869686	62.8436825107165	39.4385347932573	48.9141172324462	109.335920676255	48.5258600531719	1.17059075554827	5.32587776481344e-06	0.00133988278433908	CTH
101102453	869.091928252808	1350.78096426832	1491.95347748504	841.559112954312	1573.6832244947	1951.2973996905	2048.50106956163	3699.89603698575	3227.38248879746	2428.39244806336	4587.37493729376	2135.51877673363	1346.39435119095	3021.17762623926	-1.16603	5.56850880765082e-06	0.00138091063417158	COL15A1
101115319	708.219490273921	864.499817131727	1185.01018243557	616.28326550074	590.626701384661	1059.49729650358	447.685664208833	523.175344596401	479.55897888075	459.603051197778	454.02410786384	466.473654582596	837.356125538367	471.753466888366	0.828010403891135	6.62238110637204e-06	0.0016191255440213	KLF15
100147780	465.482971430036	474.851462054326	732.672694994245	434.673221077817	662.968562460299	680.482252649145	283.986461740553	301.348998487527	352.006178312468	318.908239606621	290.498475794237	434.261918844156	575.188527444311	330.168378797594	0.802167548567016	6.90721060429511e-06	0.00165635871801037	SLC25A33
101117146	61.8740146072646	153.781217470548	12.3537549091118	5.95442768599749	143.69273775298	11.6321752589597	4.52207741625084	2.0927013783856	12.8541581968036	12.1935503379002	1.92383096552475	5.96513624785929	64.8813879474768	6.59190909045405	3.29602565828763	6.96550414279377e-06	0.00165635871801037	LOC101117146
101123328	18.0862504236619	18.7031210437153	17.105199104924	4.96202307166457	10.9008283812605	6.78543556772652	0.904415483250169	4.1854027567712	0.988781399754124	0.937965410607709	1.92383096552475	0	12.7571429321588	1.49006600265133	3.09245692200038	7.34422994973358e-06	0.00172281740131656	LOC101123328
101115892	116.13276587825	118.45309994353	109.283216503681	126.03538602028	93.1525334398626	104.689577330638	154.655047635779	173.694214406005	200.722624150087	184.779185889719	156.792223690267	153.90051519477	111.291096519374	170.757301827771	-0.618537	7.50076132568949e-06	0.00173607621136859	FRMD4A
106990463	6.66335541924388	10.390622802064	0.950288839162446	6.9468323003304	11.8918127795569	4.84673969123323	47.0296051290088	71.1518468651105	12.8541581968036	55.3399592258548	53.8672670346929	5.96513624785929	6.94827530526515	41.034662116555	-2.56885	7.63614133380332e-06	0.001744154965967	LOC106990463
105603094	503.55928811143	692.015478617464	441.884310210537	496.202307166457	558.915200639176	395.493958804631	276.751137874552	392.382	244.229005739269	220.421871492812	326.089348656445	307.801030389539	514.678423924949	294.612317099986	0.805310312180768	8.02785600188315e-06	0.00180981236800896	LOC105603094
105609681	0	0	0.950288839162446	0	5.94590638977846	0	5.42649289950101	24.0660658514344	9.88781399754124	22.511169854585	23.085971586297	9.54421799657486	1.14936587149015	15.7536220309889	-3.78047	8.21235206706639e-06	0.00182766948118212	LOC105609681
101114541	32.3648691791845	42.6015534884625	43.7132866014725	27.7873292013216	40.6303603301528	41.6819613446058	63.3090838275118	55.4565865272185	95.9118	59.0918208682857	94.2677173107126	99.0212617144642	38.1298933575333	77.8430443373905	-1.02723	8.64614293317656e-06	0.00189985310350648	MFSD4
101120538	543.539420626893	678.507668974781	745.97673874252	571.625057855759	564.861107028954	820.068355756662	1198.35051530647	828.709745840699	1051.07462793863	1270.94313137345	952.29632793475	977.089317399351	654.096391497595	1046.41061096556	-0.67816	9.01654578632936e-06	0.00195647772881114	TCF4
101102457	1093.74219667303	1245.83567396748	1032.01367933042	1122.40961881053	1280.35184259896	979.041417629112	1273.41700041624	1674.16110270848	2074.46337668415	1577.65782064217	1727.60020704122	1951.79258029956	1125.56573816825	1713.18201463197	-0.605851	9.24180689212586e-06	0.00198059908444954	TSPAN7
101121880	2523.50788805936	1952.39802450783	2091.58573499654	2258.71290222171	2965.02531970286	1460.8073429377	1196.54168433997	1123.78064019307	1478.22819263242	1098.35749582163	880.152666727572	1603.42862342458	2208.67286873767	1230.08155052321	0.844691118185861	1.20541180455177e-05	0.0025356419761584	MICAL2
101114604	789.131663221882	896.710747818126	742.17558338587	766.13636226501	845.309691746838	600.026373774674	1111.52662891446	1119.5952374363	1066.8951303347	953.91082258804	1260.10928241871	1177.51789532742	773.248403702067	1114.9258328366	-0.527976	1.2123871422383e-05	0.0025356419761584	SEMA3C
101110776	14.2786187555226	8.31249824165122	19.0057767832489	16.8708784436595	10.9008283812605	31.9884819621393	59.6914218945111	51.2711837704473	33.6185675916402	33.7667547818775	44.2481122070692	45.3350354837306	16.8928470945804	44.6551792882127	-1.39899	1.23964680666253e-05	0.00256178915676844	MEOX1
808255	19.0381583406968	24.9374947249537	7.60231071329956	18.8556876723254	10.9008283812605	8.72413144421981	140.184399903776	33.4832220541696	27.6858791931155	208.228321154911	41.3623657587821	20.2814632427216	15.009768546126	78.5376085512461	-2.39159	1.51571778433435e-05	0.0030954523550894	ND3
101106077	104.709870873832	86.2421692571315	133.990726321905	95.2708429759598	110.990252609198	125.045884033817	154.655047635779	401.798664650036	198.745061350579	142.570742412372	356.870644104841	209.972795924647	109.374957678641	244.102159346375	-1.1573	1.64745998544436e-05	0.00332537882410799	PCDH12
101113480	101.854147122728	51.9531140103201	85.5259955246201	127.027790634613	66.3959546858595	91.1187061951847	192.640497932286	164.27705820327	162.160149559676	144.446673233587	149.096899828168	151.514460695626	87.3126180288876	160.689289908769	-0.879423	1.68147458427774e-05	0.00335451970538782	SLC1A4
101104073	2185.58057751199	2217.35890596046	3253.78898529221	2133.66992081577	2164.30992587936	3035.99774258849	1352.1	1869.82868158754	1647.30981199037	1227.79672248549	1486.15942086787	1717.95923938348	2498.45100967471	1550.19250396229	0.688868401969324	1.70054573462831e-05	0.00335451970538782	KLF10
101112093	26.6534216769755	45.7187403290817	19.0057767832489	22.825306129657	36.6664227369672	21.3256546414262	40.6986967462576	68.0127947975321	91.9566701771335	59.0918208682857	73.1055766899404	59.6513624785929	28.6992203828928	65.4194869596237	-1.1915	1.79710343710321e-05	0.00350515938928929	CNTN4
101107564	104.709870873832	90.3984183779571	228.069321398987	64.5062999316394	146.665690947869	205.501762908289	287.604123673554	257.402269541429	825.632468794694	255.126591685297	323.203602208158	456.929436586021	139.975227406429	400.983082081525	-1.51778	1.86725729871414e-05	0.00356573513897151	COL8A1
101112951	1376.45884803238	1132.57788542498	1498.60549935918	1338.7538247351	1303.14448375978	1186.48187641389	754.282513030641	844.405006178591	1020.42240454626	769.131636698322	752.217907520176	1103.55020585397	1306.00373628755	874.001612304659	0.580289078592723	1.86924303039581e-05	0.00356573513897151	CDC37L1
101109904	58.0663829391252	47.7968648894945	62.7190633847214	72.4455368463028	62.4320170926739	49.4367448505789	35.2722038467566	31.390520675784	26.6970977933614	36.5806510137007	33.6670418966831	17.8954087435779	58.8161016671495	30.2504873283106	0.94936267640656	1.90920691672613e-05	0.00357137074059717	ZNF180
101116120	98.0465154545885	59.226549971765	74.1225294546708	65.4987045459724	77.2968	89.1800103186914	123.904921205273	160.091655446499	115.687423771233	113.493814683533	161.601801104079	118.109697707614	77.2285154688013	132.148218986372	-0.773578	1.91334454101928e-05	0.00357137074059717	VSTM4
101109049	154.209082559644	116.374975383117	170.101702210078	162.754356750598	151.620612939351	192.900239711082	198.066990831787	264.726724365779	344.095927114435	211.042217386735	284.726982897663	366.25936561856	157.993494925645	278.153034702493	-0.813821	2.04202147920247e-05	0.00377100541036975	FADS1
101109643	336.975402630333	154.820279750754	249.925964699723	332.455545801526	155.584550532536	300.49786085646	462.156311940836	656.061882123886	349.039834113206	658.451718246612	677.188499864711	411.594401102291	255.043267378556	535.748774565257	-1.07067	2.11041023983096e-05	0.00385627487928692	LOC101109643
101113168	0	0	7.60231071329956	0.992404614332915	0.990984398296411	0.969347938246646	40.6986967462576	11.5098575811208	14.8317209963119	19.6972736227619	2.88574644828712	25.053572241009	1.75917461069592	19.1128112726247	-3.42695	2.14108407125981e-05	0.00387157066593739	LOC101113168
101119394	79.0083571138917	70.6562350540354	106.432349986194	67.4835137746382	103.062377422827	84.3332706274582	129.331414104774	242.75335989273	129.53036336779	130.377192074472	281.841236449376	147.93537894691	85.1626839965073	176.961490806009	-1.05453	2.19433546423623e-05	0.00392695560037905	GPAT3
101103391	416.93566766126	447.83584276896	712.716629371834	373.144134989176	447.924948029978	685.328992340378	274.942306908051	266.819425744164	374.748150506813	217.607975260989	237.593124242306	314.95919388697	513.981035860264	281.111696091549	0.871284929932128	2.23533453894607e-05	0.00395950737362907	RAB11FIP5
101102439	226.554084254292	225.476514804789	214.765277650713	213.366992081577	223.962474014989	186.114804143356	159.17712505203	150.674499243763	165.126493758939	133.191088306295	97.1534637589997	113.337588709326	215.040024491619	136.443376471559	0.654586695739459	2.28629011280786e-05	0.00400885960285168	AP5B1
101122213	140.882371721156	184.95308587674	114.034660699493	132.982218320611	195.223926464393	155.095670119463	179.978681166784	313.90520675784	363.871555109518	238.243214294358	357.832559587603	246.956640661375	153.861988866976	283.46464292958	-0.881928	2.35078236181167e-05	0.00408072310186888	MMP15
105609191	5.71144750220904	4.15624912082561	2.85086651748734	3.96961845733166	4.95492199148205	3.87739175298658	19.8971406315037	5.23175344596401	35.5961303911485	8.44168869546938	15.390647724198	51.3001717315899	4.25341589038705	22.6429221033122	-2.40502	2.46429994208652e-05	0.00423542402917623	LOC105609191
101107915	22.8457900088361	13.5078096426832	7.60231071329956	9.92404614332914	7.92787518637128	5.81608762947987	1.80883096650034	0	0.988781399754124	3.75186164243084	0	1.19302724957186	11.2706532206665	1.29041687637619	3.09777113127715	2.55859235819289e-05	0.00435437301430102	VTCN1
101116892	36.1725008473239	126.765598185181	3.80115535664978	4.96202307166457	115.94517460068	0.969347938246646	1.80883096650034	2.0927013783856	0	0	0.961915482762374	3.57908174871557	48.102633333291	1.40708826272731	5.12046088421705	2.70011032372505e-05	0.0045506034086935	LOC101116892
101110033	371.244087643587	381.33585683575	452.337487441324	445.589671835479	435.042150852124	429.421136643264	306.596848821807	265.773075054972	340.140801515419	268.258107433805	276.069743552801	340.012766127979	419.161731875255	299.47522375113	0.48622223856601	2.73836907236963e-05	0.0045707066083908	DDX18
novel.630	82.815988782031	125.726535904975	49.4150196364472	94.2784383616269	226.935427209878	35.8658737151259	20.8015561147539	51.2711837704473	29.6634419926237	31.8908239606621	35.5908728622078	23.8605449914372	102.506213935014	32.179737282022	1.67123178587596	2.78453590178712e-05	0.00460350083039263	-
101112530	84.7198046161007	78.9687332956866	89.3271508812699	85.3467968326306	109.008283812605	96.9347938246646	31.6545419137559	47.0857810136761	67.2371351832804	44.0843742985623	61.5625908967919	52.4931989811617	90.7175938771596	50.6862703812047	0.84275776298701	3.0026611217879e-05	0.00491728249180341	LOC101112530
101102555	157.064806310749	208.851518321487	234.721343273124	177.640425965592	172.431285303575	263.662639203088	296.648278506055	312.858856068648	346.073489913943	283.265554003528	366.489798932464	293.484703394677	202.395336396269	316.470113469886	-0.644992	3.20093548631751e-05	0.00519299430906408	ASAP2
101112403	174.199148817376	207.812456041281	171.05199104924	181.610044422923	220.99	161.88110568719	122.096090238773	125.562082703136	127.552800568282	127.563295842648	143.325406931594	102.60034346318	186.257377806352	124.783336624602	0.574679481587452	3.28428470134582e-05	0.00527887945654279	DDX52
101104530	345.542573883647	626.554554964461	346.855426294293	418.79474724849	523.239762300505	507.938319641242	861.907955537411	797.319225164915	674.348914632313	890.129174666716	683.921908244048	652.585905515806	461.48756405544	760.035513960201	-0.720506	3.35583768337995e-05	0.00534440241704519	LOC101104530
101122092	360.773100556204	376.140545434718	302.191850853658	339.402378101857	306.214179073591	259.785247450101	125.713752171773	211.362839216946	226.430940543694	156.640223571487	201.040335897336	245.763613411803	324.084550245021	194.491950802173	0.739043550586141	3.54871861372913e-05	0.00560020058324764	LOC101122092
101109357	101.854147122728	87.2812315373378	145.394192391854	104.202484504956	97.1164710330482	135.70871135453	131.140245071274	176.833266473583	195.778717151317	205.414424923088	226.050138449158	200.428577928072	111.926206324076	189.274228332749	-0.756245	3.83315241362724e-05	0.00594938059441926	PDE5A
101111445	0.951907917034839	1.0390622802064	1.90057767832489	2.97721384299874	0	1.93869587649329	11.7574012822522	3.1390520675784	17.7980651955742	3.75186164243084	15.390647724198	20.2814632427216	1.46790959917636	12.0197485257925	-3.02583	3.83853117446257e-05	0.00594938059441926	TMEM8C
101117184	1841.94181946241	340.812	953.139705679933	3284.85927344195	2005.75242215193	1353.20972179232	97.6768721910182	352.620182257974	456.817006686405	131.315157485079	259.717180345841	665.709205261097	1629.95256173937	327.309267371236	2.31660570261827	3.92290716946258e-05	0.00602634916413283	LOC101117184
101110549	0	3.11718684061921	1.90057767832489	0	8.9188595846677	1.93869587649329	28.9412954640054	5.23175344596401	16.8092837958201	14.0694811591156	18.2763941724851	22.6675177418653	2.64588666335085	17.6659542965426	-2.74722	3.99783160459019e-05	0.00608757533544571	PLPPR4
101113590	604.461527317123	449.913967329372	535.962905287619	573.609867084425	550.987325452804	505.030275826502	788.650301394147	889.398085813881	656.550849436738	679.086957279981	797.427935210008	696.727913749965	536.660978049641	751.307007147453	-0.485227	4.15681397732354e-05	0.00620471462751346	ADAM19
101111545	23.797697925871	8.31249824165122	22.8069321398987	32.7493522729862	5.94590638977846	25.2030463944128	49.7428515787593	106.727770297666	50.4278513874603	29.076927728839	69.2579147588909	65.6164987264522	19.8025722274331	61.8083024130112	-1.6381	4.18072805108249e-05	0.00620471462751346	RGMB
101114717	13.3267108384878	7.27343596144482	11.4034660699493	1.98480922866583	6.93689078807487	8.72413144421981	42.5075277127579	64.8737427299537	13.8429395965577	40.3325126561315	37.5147038277326	8.35119	8.27490738847374	34.5704362116894	-2.06224	4.19707549441917e-05	0.00620471462751346	PLEKHA6
101113261	81.8640808649962	95.5937297789891	89.3271508812699	120.080958334283	130.809940575126	101.781533515898	169.125695367782	166.369759581655	177.980651955742	145.384638644195	137.553914035019	170.602896688776	103.24289899176	161.169592712195	-0.642405	4.21773331439938e-05	0.00620471462751346	IL34
101106018	85.6717125331355	82.0859201363058	110.233505342844	123.058172177281	100.089424227937	97.9041417629112	120.287259272272	185.204071987126	203.68896834935	160.392085213918	161.601801104079	145.549324447767	99.8404793634025	162.787251729085	-0.70458	4.2807840493385e-05	0.0062264427605948	FHL5
101118358	3781.93015437942	1788.22618423522	2772.94283267602	4482.69164294178	2006.74340655023	2910.95185855468	1983.38315476762	1067.27770297666	1454.49743903832	1377.87118818272	816.666244865255	1772.83849286378	2957.24767988956	1412.08903711573	1.06647395604812	4.32019809419676e-05	0.0062264427605948	FAM13A
101122001	195.141122992142	307.562434941095	237.572209790611	221.30622899624	328.015835836112	250.091768067635	88.6327173585165	138.11829097345	190.834810152546	109.741953041102	154.868392724742	169.409869439204	256.614933437306	141.93433894826	0.856098714047851	4.34010930371548e-05	0.0062264427605948	NOSTRIN
101119373	0.951907917034839	5.19531140103201	0.950288839162446	0.992404614332915	0	0	6.33090838275118	15.695260337892	13.8429395965577	7.50372328486167	12.5049012759109	7.15816349743115	1.34831879526037	10.5059827292341	-2.99102	4.4809146227763e-05	0.00635698208682773	GPR143
101108837	57.1144750220904	31.1718684061921	32.3098205315232	51.6050399453116	32.7024851437816	39.7432654681125	126.618167655024	59.6419892839897	76.1361677810676	79.7270599016553	74.0674921727028	73.9676894734552	40.7744924195019	81.6930943779823	-1.00425	4.50434239691117e-05	0.00635698208682773	ATP8B4
101104924	416.93566766126	316.913995462953	371.562936112516	391.007418047168	430.087228860642	366.413520657232	298.457109472556	310.766154690262	225.44215914394	273.885899897451	248.174194552692	231.44728641694	382.153461133629	264.695467362307	0.529125955841958	4.63102662509537e-05	0.0064830638052444	DIEXF
101115261	6.66335541924388	1.0390622802064	3.80115535664978	3.96961845733166	3.96393759318564	1.93869587649329	2.71324644975051	14.6489096486992	52.4054141869686	8.44168869546938	11.5429857931485	71.5816349743115	3.56263749718511	26.8889799580579	-2.90495	4.99414567937708e-05	0.00693546998786453	LOC101115261
101120647	6027.4809306646	10422.8337327504	9339.43871128851	5215.08624831947	6376.9846030374	7579.33152915052	5436.44146981676	2317.66677656205	3957.10316181601	5034.06035873158	2982.89991204612	3616.0655934523	7493.52595920182	3890.7062120708	0.945543079498657	5.13794666988839e-05	0.00707854097163433	LPIN1
100286738	2404.52	2648.56975224612	1915.78229975149	2080.08007164179	1821.4293240688	1862.11738937181	4534.73923301634	3484.34779501203	2733.98057032015	2857.04264071108	3283.97945815074	2918.14465245276	2122.08303925167	3302.03905827719	-0.63801	5.21668343189102e-05	0.00713042580269262	MEF2C
101109885	131.363292550808	122.609349064356	78.873973650483	131.989813706278	94.143517838159	72.7010953684984	163.699202468281	147.535447176185	188.857247353038	201.662563280657	167.373294000653	263.659022155381	105.28017369643	188.797796072366	-0.841517	5.74386023271168e-05	0.00775440996420895	ANKRD6
101110953	80.9121729479614	93.5156052185763	89.3271508812699	94.2784383616269	79.2787518637128	89.1800103186914	145.610892803277	106.727770297666	186.879684553529	146.322604054803	125.049012759109	124.074833955473	87.7486882653064	139.110799737309	-0.666898	5.78620311704014e-05	0.00775440996420895	CASP9
101114090	1553.51372060086	1929.53865434329	1584.1314948838	1420.1310031104	1661.88083594308	1420.09472953134	969.533398044181	1312.12376424777	1242.89821949093	1069.28056809279	1162.95581865971	1160.81551383342	1594.88173973546	1152.93454706147	0.468311972572206	5.80720833773353e-05	0.00775440996420895	PREB
101120481	6.66335541924388	3.11718684061921	10.4531772307869	6.9468323003304	7.92787518637128	7.75478350597317	19.8971406315037	9.41715620273521	38.5624745904108	21.5732044439773	17.3144786897227	33.404762988012	7.14386841388747	23.361536257727	-1.70084	5.97529118248454e-05	0.00791794501043886	LOC101120481
101121703	13.3267108384878	8.31249824165122	9.50288839162446	12.9012599863279	8.9188595846677	10.6628273207131	32.5589573970061	30.3441699865912	34.6073489913943	26.2630314970159	17.3144786897227	16.702381494006	10.6041740605787	26.298394675956	-1.31363	6.0569229503868e-05	0.00796531253755792	DACT3
novel.949	3.80763166813936	3.11718684061921	19.9560656224114	11.908855371995	3.96393759318564	7.75478350597317	19.8971406315037	54.4102358380257	23.730753594099	15.9454119803311	38.4766193104949	41.755953735015	8.41807676705395	32.3693525149116	-1.93457	6.15591317918491e-05	0.00803462382537375	-
101122197	216.083097166909	216.124954282932	198.610367384951	231.230275139569	153.602581735944	224.888721673222	254.140750793297	233.336203689995	519.110234870915	396.759368687061	359.756390553128	501.07144482018	206.756666230588	377.362398902429	-0.867343	6.25298771378056e-05	0.0081004189345908	FZD6
101106642	1168.94292211878	1002.69510039918	1127.04256324666	1204.77920180016	1287.28873338704	1100.20990990994	810.356272992151	903.000644773387	968.016990359288	736.302847327052	766.646639761612	923.403091168618	1148.49307181029	851.287747730351	0.432655345380079	6.32685672376108e-05	0.00813540043464953	NOLC1
443058	233.217439673536	2.07812456041281	8.55259955246201	252.07077204056	32.7024851437816	1.93869587649329	6.33090838275118	2.0927013783856	2.96634419926237	6.56575787425396	5.77149289657424	3.57908174871557	88.4266861412076	4.55104774665716	4.27618123146222	6.45859529592755e-05	0.00821179778782086	SPP1
101123207	75.2007254457523	97.6718543394019	152.996503105154	63.5138953173065	161.530456922315	187.084152081603	360.861777816817	200.899332325018	258.071945335826	285.141484824744	371.299376346276	171.795923938347	122.999597868589	274.678306764505	-1.15978	6.48088194556978e-05	0.00821179778782086	DBN1
101122329	100.902239205693	145.468719228896	112.134083021169	108.172102962288	139.728800159794	131.831319601544	197.162575348537	208.223787149367	211.599219547383	157.578188982095	252.021856483742	152.707487945198	123.039544029897	196.548852576054	-0.677747	6.72618118854645e-05	0.00845667382477855	LOC101122329
101106197	1.90381583406968	1.0390622802064	3.80115535664978	1.98480922866583	2.97295319488923	5.81608762947987	18.0883096650034	6.27810413515681	36.5849117909026	8.44168869546938	5.77149289657424	25.053572241009	2.91964725399347	16.7030132373526	-2.50706	6.77157475456086e-05	0.00845667382477855	KCNJ14
101116588	0	0	0	0	0	0	2.71324644975051	0	14.8317209963119	5.62779246364626	0.961915482762374	26.2465994905809	0	8.39687914717531	-5.53158	6.91425050938108e-05	0.00857317675659615	ST6GALNAC1
101101864	1997.10280993909	2118.64798934086	2020.31407205936	2160.46484540276	2552.77581001155	1488.91843314685	870.952110369912	1650.09503685705	1263.66262888577	1101.17139205345	1265.88077531528	1481.73984396825	2056.37065998341	1272.25029790829	0.69305514892036	6.99654178022986e-05	0.00861368572787306	ASB11
novel.1623	0.951907917034839	3.11718684061921	3.80115535664978	0.992404614332915	0.990984398296411	3.87739175298658	47.0296051290088	4.1854027567712	7.91025119803299	12.1935503379002	13.4668167586732	9.54421799657486	2.28850514665329	15.7216406961602	-2.78782	7.22914126503563e-05	0.00883737064927842	-
105602920	38.0763166813936	8.31249824165122	43.7132866014725	28.7797338156545	6.93689078807487	23.2643505179195	6.33090838275118	8.37080551354241	5.93268839852474	2.81389623182313	6.73340837933662	7.15816349743115	24.8471794410277	6.22331173390154	2.00648581280247	7.62002792366747e-05	0.00925007445642963	LOC105602920
101110878	57.1144750220904	111.179663982085	89.3271508812699	20.8404969009912	121.891080990459	168.666541254916	515.516825452596	113.005874432823	282.79148032968	378.938025885515	312.622531897771	176.568032936635	94.8365681719686	296.573795155837	-1.6456	7.70277374489115e-05	0.0092855867664976	ISLR
101105161	1719.14569816492	1601.19497379807	902.774397204323	1901.44724106186	1346.74779728482	1002.30576814703	2015.03769668138	3890.33186241884	2441.30127599293	1846.85389348658	3225.30261370224	2575.74583182564	1412.26931261017	2665.7621956846	-0.916517	7.88256951184355e-05	0.00943679476938567	NREP
101114311	17.1343425066271	40.5234289280497	13.3040437482742	11.908855371995	29.7295319488923	12.6015231972064	105.81661154027	37.6686248109408	25.7083163936072	108.803987630494	179.878195276564	27.4396267401527	20.8669542835075	80.8858937320048	-1.95908	8.2430486317458e-05	0.00980075898619694	LOC101114311
106991580	13.3267108384878	59.226549971765	22.8069321398987	14.8860692149937	25.7655943557067	28.1110902091527	9.94857031575185	11.5098575811208	6.92146979827887	6.56575787425396	9.61915482762374	7.15816349743115	27.3538244550008	8.62049564907673	1.66099505871686	8.96047560683038e-05	0.0105796180070892	LOC106991580
101105995	5.71144750220904	9.35156052185763	1.90057767832489	7.93923691466332	2.97295319488923	4.84673969123323	11.7574012822522	39.7613261893264	16.8092837958201	14.0694811591156	17.3144786897227	17.8954087435779	5.45375258386289	19.6012299766358	-1.84816	9.02000959184977e-05	0.0105796180070892	CCDC183
novel.16	36.1725008473239	24.9374947249537	40.8624200839852	20.8404969009912	14.8647659744462	31.9884819621393	8.13973934925152	11.5098575811208	3.9551255990165	7.50372328486167	19.2383096552475	4.77210899828743	28.2776934156399	9.18647741129757	1.61555	9.11532331686712e-05	0.010619657547483	-
101113612	408.368496407946	394.843666478433	605.333990546478	408.870701105161	314.142054259962	474.01114180261	214.34646953029	306.580751933491	330.252987517877	230.739491009496	227.973969414683	286.326539897246	434.261675100098	266.036701550514	0.708143886102255	9.31340569895023e-05	0.0107664408208131	TMEM201
780441	4.7595395851742	5.19531140103201	19.9560656224114	15.8784738293266	25.7655943557067	18.4176108266863	142.897646353527	71.1518468651105	20.7644093948366	149.136500286626	66.3721683106038	5.96513624785929	14.9954326033895	76.0479512430938	-2.34371	9.36535839589133e-05	0.0107664408208131	MX2
101107556	33.3167770962194	62.3437368123842	34.210398209848	45.6506122593141	108.017299414309	26.1723943326594	55.1693444782603	253.216866784658	88.9903259778712	127.563295842648	247.21227906993	153.90051519477	51.6185363541223	154.342104558023	-1.58053	9.44567324204338e-05	0.0107873316979363	MKRN2OS
novel.1543	26.6534216769755	15.585934203096	18.0554879440865	49.6202307166457	15.8557503727426	21.3256546414262	7.23532386600135	4.1854027567712	8.89903259778712	10.3176195166848	9.61915482762374	8.35119	24.5160799258288	8.10128738531187	1.59446662098326	9.54864347848458e-05	0.0108336537348375	-
novel.1848	0	1.0390622802064	0	0	0	0	3.61766193300067	4.1854027567712	2.96634419926237	1.87593082121542	20.2002251380098	3.57908174871557	0.173177046701067	6.07077443282918	-4.59343	9.68249768364474e-05	0.0109141868370382	-
101116045	19.0381583406968	5.19531140103201	10.4531772307869	14.8860692149937	7.92787518637128	23.2643505179195	29.8457109472556	33.4832220541696	51.4166327872145	25.3250660864081	38.4766193104949	31.0187084888683	13.4608236486334	34.9276599457352	-1.37106	9.94364727900417e-05	0.011133157611485	ANLN
101116950	0.951907917034839	3.11718684061921	11.4034660699493	2.97721384299874	8.9188595846677	22.2950025796729	72.3532386600135	25.1124165406272	19.7756279950825	45.9603051197778	59.6387599312672	15.5093542444341	8.27727280582378	39.7249504152004	-2.26345	0.000100050267146245	0.011133157611485	IGSF10
101113771	10.4709870873832	41.5624912082561	2.85086651748734	3.96961845733166	35.6754383386708	7.75478350597317	0.904415483250169	0	1.97756279950825	4.68982705303855	0	2.38605449914372	17.0473641858504	1.65964330582345	3.35810773949507	0.000101053568812877	0.011159158739852	LOC101113771
novel.1518	0	1.0390622802064	0.950288839162446	0	0	1.93869587649329	4.52207741625084	9.41715620273521	3.9551255990165	17.8213428015465	3.84766193104949	10.7372452461467	0.654674499310357	8.38343486612421	-3.67659	0.000101569622725768	0.011159158739852	-
101108390	1180.3658171232	1328.96065638399	1038.66570120455	1142.25771109718	1346.74779728482	1092.45512640397	812.165103958651	908.232398219351	923.521827370352	1003.62298935025	893.619483486245	875.682001185744	1188.24213491629	902.807300595099	0.396119975959545	0.000105923457022308	0.0115108207339548	LOC101108390
101114226	98.0465154545885	37.4062420874305	81.7248401679703	58.551872245642	93.1525334398626	123.107188157324	373.52359458232	201.945683014211	121.620112169757	278.57572695049	234.707377794019	76.3537439725989	81.9981985921363	214.454373080566	-1.38764	0.000106096625233756	0.0115108207339548	LOC101114226
101103249	1716.28997441382	1218.82005468211	1373.16737258973	1628.53597212031	513.329918317541	1181.63513672266	551.693444782603	601.651646285861	823.654905995185	441.781708396231	332.822757035781	812.451556958435	1271.96307147436	594.009336575683	1.09889527216815	0.00011102358882095	0.0118797733032359	SLC43A2
105601867	85.6717125331355	229.632763925615	20.9063544615738	6.9468323003304	221.980505218396	8.72413144421981	0.904415483250169	0	15.820502396066	8.44168869546938	1.92383096552475	7.15816349743115	95.6437166472118	5.70810017295691	4.06785455357794	0.000111113703010098	0.0118797733032359	LOC105601867
101108209	44.7396721006374	33.2499929666049	26.6080874965485	36.7189707303178	32.7024851437816	37.8045695916192	75.9709005930142	54.4102358380257	64.2707909840181	74.099267438009	68.2959992761285	41.755953735015	35.3039630049182	63.1338579773684	-0.844368	0.000111550380115644	0.0118797733032359	RASSF9
101109783	0	0	0	0	0	0	70.5444076935132	0	340.140801515419	134.129053716902	0	363.873311119417	0	151.447929007542	-9.71164	0.000113059056765915	0.0119375545841449	LOC101109783
101108531	45.6915800176723	71.6952973342418	59.8681968672341	43.6658030306482	52.5221731097098	63.007615986032	106.72102702352	114.052225122015	87.0127631783629	62.8436825107165	161.601801104079	102.60034346318	56.0751110575897	105.805307066979	-0.916595	0.000113468316515001	0.0119375545841449	MAP3K7CL
101104085	393.137969735389	438.484282247102	401.021890126552	475.361810265466	439.00608844531	408.095482001838	274.037891424801	283.561036771249	346.073489913943	319.846205017229	287.61272934595	369.838447367276	425.851253803609	313.494966640075	0.443330944682584	0.000116205704248638	0.0121505576033329	RUVBL2
101102211	338.879218464403	189.109334997565	374.413802630004	369.174516531844	248.737083972399	280.141554153281	93.1547947747674	214.501891284524	135.463051766315	212.91814820795	132.744336621208	168.216842189632	300.075918458249	159.499844140733	0.913067362494789	0.000116892857869497	0.0121505576033329	LOC101102211
808252	1196.54825171279	1973.17927011196	959.79172755407	1003.32106509058	976.119632321964	628.137463983826	4352.95172088306	3498.99670466073	1099.52491652659	4468.46721613513	2764.54509745906	1208.53660381629	1122.84956846253	2898.83704324681	-1.36845	0.000118111568423885	0.012204159025418	COX2
101112009	3444.95475174908	5507.03008509394	4854.07539044177	3560.7477562265	4711.13982950114	3975.29589474949	2005.08912636562	3135.91301551083	3329.22697297214	2162.01027145077	2557.73326866515	3159.13615686628	4342.20728462699	2724.85146863846	0.672379766683991	0.000120090286720736	0.0123351910484335	BAG2
101102073	56.1625671050555	40.5234289280497	56.0670415105843	48.6278261023128	28.7385475505959	77.5478350597317	172.743357300782	71.1518468651105	93.9342329766418	124.749399610825	76.9532386209899	106.179425211895	51.277874376055	107.618583431041	-1.06992	0.000122988471080378	0.0125585698204957	TANC2
101113990	0	0	4.75144419581223	0.992404614332915	0.990984398296411	7.75478350597317	21.705971598004	3.1390520675784	18.7868465953284	24.3871006758004	17.3144786897227	14.3163269948623	2.41493611906912	16.6082961035494	-2.77479	0.000130227648020815	0.0132200101870955	GALNT5
101106200	13.3267108384878	10.390622802064	14.2543325874367	12.9012599863279	17.8377191693354	23.2643505179195	142.897646353527	16.7416110270848	52.4054141869686	36.5806510137007	29.8193799656336	34.5977902375839	15.3291659835952	52.1737487974164	-1.76981	0.000131821647823731	0.0133040231661171	PAMR1
105613425	7.61526333627871	4.15624912082561	0	7.93923691466332	19.8196879659282	0.969347938246646	0	0	0	0	0	0	6.74996421265708	0	5.19509414993215	0.000132913062562189	0.0133366349885378	LOC105613425
101118728	1068.04068291309	890.476374136887	886.619486938562	902.095794428619	834.408863365578	713.440082549531	571.590585414106	593.280840772318	752.462645212888	469.920670714462	542.520332277979	687.18369575339	882.513547388711	602.826461690857	0.550513863065741	0.000135137167831717	0.0134818741171884	LRP4
101118598	510.222643530674	441.601469087721	484.647307972847	513.073185610117	527.20369989369	435.237224272744	338.251390735563	413.308522231156	358.927648110747	322.660101249052	383.804277622187	384.154774362138	485.330921727966	366.851119051807	0.405013158252985	0.00013721251342629	0.0136106972603826	NOL10
101112662	69.4892779435433	43.6406157686689	38.0115535664978	41.6809938019824	47.5672511182277	55.2528324800588	160.08154053528	102.542367540895	44.4951629889356	138.818880769941	109.658365034911	78.7397984717426	49.2737541131632	105.722685890284	-1.10305	0.000138658752191458	0.0136760072687018	PROX1
101122298	633.018764828168	448.874905049166	724.120095441784	547.807347111769	738.283376730826	644.616378934019	375.33242554882	485.50671978546	449.895536888127	366.744475547614	334.746588001306	460.508518334737	622.786811349289	412.122377351011	0.596755152901042	0.000139798740818173	0.0137105443043088	GRWD1
101120165	2469.24913678837	2820.01502848018	2421.33596218591	2715.21902481485	3889.61376331341	2263.42743580592	1318.63777457875	1946.21228189861	1533.59995101865	1859.98540923509	2125.83321690485	1900.49240856797	2763.14339189811	1780.79350703398	0.633872159298047	0.000141405987735584	0.0137902614668651	PSMC1
101106132	19.9900662577316	14.5468719228896	45.6138642797974	12.9012599863279	32.7024851437816	44.5900051593457	60.5958373777613	43.9467289460977	118.653767970495	66.5955441531474	59.6387599312672	83.5119	28.3907587916456	72.1570909747997	-1.34291	0.000147020070289086	0.0142576614533421	SOX8
novel.1633	31.4129612621497	24.9374947249537	37.0612647273354	25.8025199726558	27.7475631522995	32.957829900386	18.0883096650034	11.5098575811208	13.8429395965577	13.1315157485079	12.5049012759109	19.0884359931497	29.9866056232967	14.6943266433751	1.03524307871647	0.000153755237634809	0.014827984278348	-
101104026	29.5091	28.0546815655729	39.9121312448227	82.3695829896319	54.5041419063026	31.0191340238927	3.61766193300067	14.6489096486992	26.6970977933614	8.44168869546938	7.69532386209899	22.6675177418653	44.2281361930505	13.9613666124158	1.67592137172088	0.00015809390069996	0.0151621658687879	S100A8
101116705	129.459476716738	81.0468578560994	107.382638825356	138.936646006608	92.1615490415662	94.9960979481713	167.316864401281	142.303693730221	276.858791931155	241.995075936789	118.315604379772	312.573139387827	107.33054439909	209.893861627841	-0.965949	0.000164940073278962	0.0157318391870852	IL33
443318	43.7877641836026	43.6406157686689	175.803435245052	52.5974445596445	79.2787518637128	219.072634043742	339.155806218813	322.276012271383	206.655312548612	259.816418738335	633.902303140404	149.128406196482	102.363440944071	318.489043185672	-1.6374	0.000167304907815861	0.0158701961463143	IGF1
101120047	298.89908594894	549.663946229187	294.589540140358	335.432759644525	662.968562460299	236.520896932182	53.3605135117599	213.455540595331	222.475814944678	58.153855457678	182.763941724851	175.375005687063	396.345798559248	150.93077865356	1.39381569882383	0.000173626629537259	0.0163803514246591	RASGEF1A
101121570	92.3350679523794	84.1640446967186	141.593037035204	87.3316060612965	84.2336738551949	146.371538675243	189.927251482535	161.138006135691	219.509470745416	148.198534876018	196.230758483524	152.707487945198	106.004828046006	177.951918278064	-0.747148	0.000181833202453838	0.0170618516832226	PCSK5
101111869	0	1.0390622802064	0.950288839162446	0.992404614332915	0	1.93869587649329	9.04415483250169	3.1390520675784	9.88781399754124	3.75186164243084	3.84766193104949	22.6675177418653	0.820075268365842	8.72301036882783	-3.39987	0.00018339204196102	0.0171156046043083	DPYSL5
105604798	227.505992171327	191.187459557978	172.002279888403	226.268252067905	208.106723642246	158.003713934203	140.184399903776	162.184356824884	109.754735372708	110.67991845171	144.287322414356	114.530615958898	197.179070210344	130.270224821055	0.597366615600075	0.000192563341882715	0.0178754387793693	CPSF4
101120406	142.786187555226	127.804660465388	127.338704447768	150.845501378603	138.737815761497	119.229796404337	82.3018089757653	92.0788606489665	88.9903259778712	114.431780094141	79.838985069277	96.6352072153205	134.457111002137	92.3794946635568	0.542267445625674	0.000195046383292398	0.0180096285509188	PICK1
101111083	18.0862504236619	38.4453043676369	3.80115535664978	7.93923691466332	27.7475631522995	0.969347938246646	3.61766193300067	0	0.988781399754124	3.75186164243084	0	1.19302724957186	16.164809692193	1.59188870412625	3.31518864164692	0.000199066872137138	0.0182836075842782	LOC101111083
101115645	78.0564491968568	78.9687332956866	87.426573202945	58.551872245642	79.2787518637128	73.6704433067451	139.279984420526	87.8934578921953	109.754735372708	117.245676325964	131.782421138445	114.530615958898	75.9921371852647	116.747815184789	-0.621159	0.000205552180395374	0.01877989631307	PLEKHG2
101119285	160.872437978888	139.234345547658	188.157190154164	211.382182852911	291.349413099145	281.110902091527	694.591091136129	325.415064338961	357.938866710993	313.280447142975	549.253740657315	277.975349150243	212.017745287382	419.742426522769	-0.985966	0.000210270828847449	0.0191104257484967	GPC3
101102816	840.534690741763	782.413896995421	845.757066854577	887.209725213626	753.148142705272	829.761835139129	566.164092514605	645.598375231958	688.19185422887	633.126652160204	549.253740657315	725.360567739689	823.137559608298	634.615880422107	0.376408295837613	0.000214066222454143	0.0193540393519868	PRMT5
101108006	43.7877641836026	56.1093631311458	61.768774545559	53.5898491739774	39.6393759318564	95.9654458864179	108.52985799002	87.8934578921953	143.373302964348	105.052125988063	112.544111483198	83.5119	58.4767621420932	106.817460631309	-0.870445	0.000218935987932789	0.0196917606970222	LOC101108006
101107969	875.755283672052	755.398277710055	1382.67026098136	753.235102278682	987.020460703225	1394.89168313692	1699.39669302707	1759.96185922229	1740.25526356726	1528.88361929057	2489.43726938902	1296.82062028461	1024.82851141372	1752.4592207968	-0.77401	0.000220823329893503	0.0197591349671202	LAMA4
101104975	168.487701315167	155.85934203096	167.25083569259	130.005004477612	155.584550532536	164.78914950193	288.508539156804	258.448620230622	296.634419926237	169.771739319995	189.497350104188	246.956640661375	156.996097258466	241.636218233203	-0.621523	0.000227226586466477	0.0202278272537004	KLHL29
101102850	262.726585101616	220.281203403757	320.247338797744	248.101153583229	291.349413099145	272.386770647307	646.657070523871	279.375634014478	449.895536888127	447.409500859877	439.595375622405	363.873311119417	269.182	437.801071504696	-0.702451	0.000233491505333329	0.0205977090125763	ACKR3
101117556	5.71144750220904	4.15624912082561	21.8566433007362	6.9468323003304	20.8106723642246	10.6628273207131	147.419723769777	18.8343124054704	14.8317209963119	62.8436825107165	54.8291825174553	16.702381494006	11.6907786515065	52.5768339489563	-2.17063	0.000234253872528531	0.0205977090125763	CCL24
101111769	0.951907917034839	1.0390622802064	2.85086651748734	0	0.990984398296411	0	5.42649289950101	12.5562082703136	5.93268839852474	12.1935503379002	2.88574644828712	8.35119	0.972136852170832	7.89097951692162	-3.00768	0.000235798919071619	0.0205977090125763	LOC101111769
101107877	3145.10375788311	4605.12402587478	4703.92975385411	2894.84426000911	3827.18174622074	3930.70588959015	2192.30313139841	2975.82136006433	3033.58133444565	1987.54870507774	2313.40673604351	2701.01369303069	3851.14823890533	2533.94582667672	0.604009230582325	0.000236481351231225	0.0205977090125763	FOXO1
443371	927.158311191934	1190.76537311654	1431.13499177864	918.966672872279	1597.46685005381	1172.91100527844	1517.60918089378	1690.90271373557	2010.19258570013	2110.42217386735	1720.86679866189	1893.33424507054	1206.40053404861	1823.88794965488	-0.596275	0.000237580210106906	0.0205977090125763	KITLG
780511	112.325134210111	91.4374806581635	113.084371860331	66.4911091603053	157.566519329129	97.9041417629112	98.5812876742684	350.527480879588	287.73538732845	110.67991845171	342.441911863405	277.975349150243	106.468126163492	244.656889224611	-1.19941	0.000238501037590174	0.0205977090125763	NTN4
101114118	56.1625671050555	45.7187403290817	42.7629977623101	52.5974445596445	97.1164710330482	39.7432654681125	85.919470908766	87.8934578921953	110.743516772462	128.501261253256	108.696449552148	89.4770437178893	55.6835810428754	101.871866682786	-0.87281	0.000240291579109002	0.0206496114938275	LPAR6
105608394	5.71144750220904	12.4687473624768	21.8566433007362	5.95442768599749	6.93689078807487	21.3256546414262	1.80883096650034	6.27810413515681	0.988781399754124	0.937965410607709	2.88574644828712	0	12.3756352134868	2.14990472671768	2.52067651115539	0.000242275613141297	0.0207175486133979	LOC105608394
101109135	24.7496058429058	11.4296850822704	26.6080874965485	19.8480922866583	10.9008283812605	21.3256546414262	47.0296051290088	39.7613261893264	35.5961303911485	37.5186164243084	36.5527883449702	33.404762988012	19.1436589551783	38.3105382444624	-0.998434	0.000244658853174341	0.0208187893737911	VWCE
100144423	1.90381583406968	4.15624912082561	5.70173303497467	2.97721384299874	0	4.84673969123323	7.23532386600135	17.7879617162776	14.8317209963119	16.8833773909388	11.5429857931485	8.35119	3.26429192068366	12.7720934182802	-1.96777	0.000246871361884986	0.0209045852242023	CYP19
101122497	1168.94292211878	1018.28103460227	2721.62723536124	1187.9083233565	1270.44	2159.70720641353	1057.26169991945	836.034200665048	784.10365000502	921.08203321677	665.645514071563	845.856319946447	1587.81812007805	851.663902970716	0.898697981022697	0.000248712281912651	0.020958235445251	SIK1
novel.193	138.978555887087	170.40621395385	138.742170517717	112.141721419619	174.413254100168	182.237412390369	67.8311612437626	101.496016851702	38.5624745904108	84.4168869546938	111.582196000435	28.6326539897246	152.819888044802	72.0868982717882	1.08094088771559	0.000254791870361293	0.0211070185165037	-
101114291	711.075214025025	757.476402270468	858.110821763688	743.311056135353	659.995609265409	1026.5394666032	1231.81388818673	884.166332367917	1363.52955026094	1242.80416905521	977.306130486572	1361.24409176149	792.751428343857	1176.81069368648	-0.569784	0.000257060314668572	0.0211070185165037	CDC42BPA
101105849	420.743299329399	453.031154169992	410.524778518177	450.551694907143	435.042150852124	409.064829940084	338.251390735563	380.87165086618	310.477359522795	342.357374871814	338.594249932356	335.240657129692	429.82631795282	340.965	0.334057216070523	0.000257170864648084	0.0211070185165037	PPME1
101104730	990.936141633268	1040.10134248661	890.420642295211	919.959077486612	1057.38035298227	880.167927927954	728.054464016386	854.868513070519	752.462645212888	769.131636698322	751.255992037414	742.062949233695	963.160914135321	766.306033378204	0.329822499283904	0.000257945435117149	0.0211070185165037	DDX23
101103009	198.948754660281	163.132777992405	468.492397707086	258.025199726558	219.007552023507	470.133750049623	503.759424170344	658.154583502272	543.829769864768	549.647730616118	597.349514795434	559.529780049201	296.290072026577	568.71180049969	-0.940236	0.000258031624313112	0.0211070185165037	LYVE1
443277	499.751656443291	437.445219966896	420.977955748963	393.984631890167	510.356965122651	352.842649521779	198.971406315037	382.964352244565	274.881229131647	179.151393426072	313.584447380534	255.307831408378	435.893179782291	267.476776651039	0.705382603811106	0.000258216489777808	0.0211070185165037	CEBPB
443257	150.401450891505	155.85934203096	159.648524979291	157.792333678933	168.46734771039	235.551548993935	272.229060458301	215.548241973717	343.107145714681	226.987629367066	555.02523355389	267.238103904096	171.286758047502	313.355902495292	-0.871716	0.000259189101952575	0.0211070185165037	IDH1
101119149	299.850993865974	284.703064776554	388.66813521744	310.622644286202	230.899364803064	454.624183037677	441.354755826082	456.208900488061	542.840988465014	487.742013516009	525.205853588256	548.792534803055	328.228064331152	500.35750778108	-0.60762	0.00026020519399342	0.0211070185165037	CEP170
101114803	19.9900662577316	36.3671798072241	15.2046214265991	11.908855371995	20.8106723642246	2.90804381473994	1.80883096650034	3.1390520675784	2.96634419926237	4.68982705303855	4.80957741381187	8.35119	17.8649065070857	4.29413707453242	2.07551117572711	0.000265308802385764	0.0213721776497059	NETO2
101106859	98.0465154545885	55.0703008509394	123.537549091118	128.020195248946	44.5942979233385	85.3026185657048	117.574012822522	137.071940284257	235.329973141482	161.330050624526	186.612	319.731302885258	89.0952461891058	192.941480568991	-1.11251	0.000265936423315656	0.0213721776497059	DHRS12
101108157	334.119678879229	174.562463074676	351.606870490105	359.250470388515	248.737083972399	347.995909830546	358.148531367067	685.359701421285	590.302495653212	367.682440958222	643.521457968028	572.653079794492	302.712079439245	536.277951193718	-0.824252	0.000268174389543256	0.0214527153367806	SLCO2B1
105605547	95.1907917034839	125.726535904975	136.841592839392	110.156912190954	91.1705646432698	172.543933007903	220.677377913041	146.489096486992	242.25144293976	209.166286565519	181.802026242089	188.498305432354	121.938388381663	198.147422596626	-0.701096	0.000272260433819631	0.0216796737186926	PRRG3
101103814	79.9602650309265	74.812484174861	73.1722406155083	43.6658030306482	68.3779234824523	55.2528324800588	109.43427347327	80.5690030678457	183.913340354267	109.741953041102	90.4200553796631	156.286569693913	65.8735914690759	121.727532501677	-0.884334	0.000274591697509612	0.0217005959971211	OCIAD2
101117522	3.80763166813936	7.27343596144482	3.80115535664978	2.97721384299874	0.990984398296411	6.78543556772652	22.6103870812542	16.7416110270848	11.8653767970495	11.2555849272925	10.5810703103861	11.9302724957186	4.27264279920927	14.1640504397976	-1.73665	0.00027502339532039	0.0217005959971211	MYCBPAP
101117252	0.951907917034839	1.0390622802064	0.950288839162446	0.992404614332915	0.990984398296411	2.90804381473994	4.52207741625084	9.41715620273521	13.8429395965577	5.62779246364626	4.80957741381187	9.54421799657486	1.30544864396216	7.9606268482628	-2.59772	0.000277460212470469	0.0217938091777143	CENPW
105608167	107.565594624937	132.99997186642	83.6254178462952	192.526495180585	83.2426894568985	72.7010953684984	211.633223080539	147.535447176185	184.902121754021	315.15637796419	188.535434621425	261.272967656237	112.110210723939	218.172595375433	-0.961112	0.000280339614455748	0.0219207899429609	LOC105608167
101123398	480.713498102594	488.359271697009	319.297049958582	391.007418047168	484.591370766945	348.965257768792	197.162575348537	311.812505379455	300.589545525254	259.816418738335	263.56484227689	319.731302885258	418.822311056848	275.446198358955	0.605805295691198	0.000284784418085629	0.0221684875047015	CIAPIN1
101113542	184.670135904759	205.734331480868	186.256612475839	137.944241392275	176.395222896761	193.869587649329	219.772962429791	252.170516095465	239.285098740498	245.74693757922	273.183997104514	267.238103904096	180.811688633305	249.566269308931	-0.464101	0.000288428835942191	0.0223239102284259	JARID2
101116050	39.9801325154633	43.6406157686689	50.3653084756096	57.559467631309	34.6844539403744	51.3754407270722	84.1106399422657	73.2445482434961	78.1137305805758	80.665025312263	54.8291825174553	81.1258529708863	46.2675698430829	75.348163261157	-0.702857	0.000289353061892726	0.0223239102284259	TMEM173
101106263	30.4610533451149	10.390622802064	6.65202187413712	7.93923691466332	17.8377191693354	3.87739175298658	28.9412954640054	33.4832220541696	37.5736931906567	34.7047201924852	46.1719431725939	33.404762988012	12.8596743097169	35.7132728436538	-1.47179	0.000292515723718362	0.0224680550797657	SHROOM3
101104619	20.9419741747665	143.390594668484	3.80115535664978	10.9164507576621	121.891080990459	4.84673969123323	9.04415483250169	0	2.96634419926237	2.81389623182313	0	3.57908174871557	50.9646659398756	3.06724616871713	4.04760885204369	0.000294367088073759	0.0225106532241074	APOA2
106991845	38.0763166813936	54.031238570733	46.5641531189598	58.551872245642	87.2066270500841	68.8237036155118	35.2722038467566	27.2051179190128	33.6185675916402	30.9528585500544	37.5147038277326	26.2465994905809	58.8756518803874	31.8016752042962	0.883362949738821	0.000299316959336483	0.022788785513693	LOC106991845
101112725	83.7678966990659	120.531224503943	138.742170517717	106.187293733622	137.746831363201	116.321752589597	262.280490142549	143.350044419414	192.812372952054	302.96282762629	202.964166862861	133.619051952048	117.216194901191	206.331492325869	-0.818111	0.000301508656616695	0.0228554094768961	TRIL
101123244	80.9121729479614	59.226549971765	68.4207964196961	68.4759183889711	59.4590638977846	54.2834845418122	33.4633728802562	39.7613261893264	31.641004792132	46.8982705303855	27.8955490001088	51.3001717315899	65.1296643613317	38.4932825206331	0.766014938903407	0.000303983769408913	0.022942844578997	LOC101123244
101119751	138.026647970052	117.414037663324	122.587260251955	122.065767562948	136.755846964905	102.750881454144	98.5812876742684	85.8007565138097	75.1473863813134	62.8436825107165	92.3438863451879	82.3188802204582	123.266740311221	82.8393132742924	0.573094877017695	0.000310183402661151	0.0233094098995451	ZNF628
101107710	23.797697925871	16.6249964833024	32.3098205315232	20.8404969009912	31.7115007454851	32.957829900386	67.8311612437626	36.622274121748	52.4054141869686	39.3945472455238	53.8672670346929	48.9141172324462	26.3737237479265	49.8391301775237	-0.917991	0.000312118448191016	0.0233537247506373	ZDHHC14
101102704	131.363292550808	125.726535904975	147.294770070179	88.3240106756294	113.963205804087	167.69719331667	176.361019233783	171.601513027619	210.610438147628	196.034770817011	191.421181069712	250.53572241009	129.061501387058	199.427440784307	-0.625625	0.000321385557429478	0.0239068077451198	NHSL2
101112623	59.0183	70.6562350540354	41.8127089231476	50.6126353309786	41.6213447284492	44.5900051593457	92.2503792915172	167.416110270848	50.4278513874603	81.6029907228707	130.820505655683	94.2491527161768	51.3852033420194	102.794498340759	-1.00056	0.000323797623603762	0.0239068077451198	LOC101112623
novel.998	74.2488175287175	130.921847306007	105.482061147031	56.5670630169761	129.81895617683	66.8850077390185	47.9340206122589	57.5492879056041	51.4166327872145	32.8287893712698	51.9434360691682	56.0722807298773	93.9873	49.6240745792321	0.923260578099526	0.000325006617849367	0.0239068077451198	-
101107714	1641.08924896806	1642.75746500632	1384.57083865968	1753.57895352626	1893.77118514444	1464.68473469068	1125.09286116321	1212.72044877446	1283.43825688085	1030.82398625787	1193.73711410811	1441.1769174828	1630.07540433258	1214.49826411122	0.425024897205356	0.000327499849792918	0.0239068077451198	PSMD12
101114701	19.9900662577316	15.585934203096	17.105199104924	15.8784738293266	18.8287035676318	19.3869587649329	14.4706477320027	60.6883399731825	44.4951629889356	23.4491352651927	50.9815205864058	75.160716723027	17.7958892879405	44.8742538781244	-1.32663	0.000327770090634365	0.0239068077451198	OLFM2
101119618	149.44954297447	211.968705162106	210.964122294063	170.693593665261	245.76413077751	189.992195896343	91.345963808267	173.694214406005	97.8893585756583	98.4863681138095	135.630083069495	126.460888454617	196.472048461625	120.584479404642	0.706191389013485	0.000327773503274296	0.0239068077451198	TCEAL1
106991289	42.8358562665678	7.27343596144482	13.3040437482742	69.468323003304	10.9008283812605	16.478914950193	9.94857031575185	4.1854027567712	2.96634419926237	2.81389623182313	2.88574644828712	11.9302724957186	26.7102337185074	5.78837207460238	2.21808944415369	0.000336306668615832	0.0244265584121432	LOC106991289
101122038	48.5473037687768	64.421861372797	28.5086651748734	60.5366814743078	27.7475631522995	26.1723943326594	56.0737599615104	94.1715620273521	129.53036336779	70.3474057955782	70.2198302416533	141.970242699051	42.6557448792856	93.7188606821559	-1.13421	0.000340243312054194	0.024583807069826	FGF11
101102423	17.1343425066271	15.585934203096	17.105199104924	37.7113753446508	15.8557503727426	14.5402190736997	6.33090838275118	10.463506891928	5.93268839852474	0.937965410607709	9.61915482762374	2.38605449914372	19.6554701009567	5.94504640176318	1.71980345179322	0.000341304078796479	0.024583807069826	PLCXD3
101108361	221.794544669118	151.703092910135	222.367588364012	169.701189050928	183.332113684836	184.176108266863	123.000505722023	150.674499243763	149.305991362873	95.6724718819863	109.658365034911	126.460888454617	188.845772824315	125.795453616695	0.588337511029592	0.000347297243599688	0.0248596388924805	URB2
101118767	236.07316342464	299.249936699444	318.346761119419	232.222679753902	219.007552023507	240.398288685168	148.324139253028	193.574877500668	198.745061350579	160.392085213918	167.373294000653	202.814632427216	257.549730284347	178.53734829101	0.530748041298345	0.000347997710171828	0.0248596388924805	LOC101118767
101113601	1.90381583406968	14.5468719228896	31.3595316923607	4.96202307166457	0	0	0	0	0	0	0	0	8.79537375349743	0	5.57792479145385	0.000354585547120551	0.0252264365264986	LOC101113601
101107717	130.411384633773	169.367151673644	184.356034797514	120.080958334283	174.413254100168	160.911757748943	238.765687578044	247.985113338694	222.475814944678	196.034770817011	243.364617138881	200.428577928072	156.590090214721	224.842430290897	-0.522625	0.00035685564092957	0.0252843145750874	ACAP3
105616617	45.6915800176723	49.8749894499073	43.7132866014725	34.734161501652	36.6664227369672	63.9769639242786	115.765181856022	50.2248330812545	72.1810421820511	87.230783186517	74.0674921727028	96.6352072153205	45.7762340386583	82.6840899489779	-0.853712	0.000361923353160978	0.0255391361281359	LOC105616617
101113745	108.517502541972	110.140601701879	155.847369622641	106.187293733622	127.836987380237	140.555451045764	195.353744382036	181.018669230355	223.464596344432	158.516154392703	194.306927517999	152.707487945198	124.847534337686	184.227929968787	-0.561918	0.000374437944362426	0.026307722870511	LOC101113745
101113394	200.852570494351	121.570286784149	46.5641531189598	222.298633610573	54.5041419063026	44.5900051593457	38.8898657797572	51.2711837704473	19.7756279950825	49.7121667622086	51.9434360691682	28.6326539897246	115.06329851228	40.0374890610647	1.52159909905787	0.000375846262566204	0.026307722870511	EXTL1
101117080	470.242511015211	476.929586614739	310.74445040612	392.992227275834	216.034598828618	249.122420129388	497.428515787593	704.194013826755	688.19185422887	443.657639217446	629.092725726592	670.481314259384	352.677632378318	605.50767717444	-0.779604	0.000387785331297979	0.0270215970852364	STON2
101112212	61.8740146072646	75.8515464550674	135.89130400023	88.3240106756294	124.864034185348	149.279582489983	259.567243692798	127.654784081522	232.363628942219	226.049663956458	204.887997828386	143.163269948623	106.01408206892	198.947764741668	-0.909162	0.000389955340657869	0.0270215970852364	GLT8D2
101121159	8.56717125331356	5.19531140103201	5.70173303497467	11.908855371995	0	12.6015231972064	31.6545419137559	16.7416110270848	24.7195349938531	25.3250660864081	16.3525632069604	19.0884359931497	7.32909904308694	22.3136255368687	-1.60709	0.000390714952957794	0.0270215970852364	LOC101121159
101103743	138.026647970052	91.4374806581635	109.283216503681	102.21767527629	104.053361821123	114.383056713104	317.449834620809	134.979238905871	205.666531148858	258.878453327728	109.658365034911	183.726196434066	109.900239823736	201.726436578707	-0.876962	0.000399955819059104	0.0275509248533611	RGS16
808256	113.277042127146	264.960881452633	151.095925426829	102.21767527629	85.2246582534913	80.4558788744716	1154.93857211047	539.916955623485	218.520689345661	1447.2806285677	215.469068138772	91.863098217033	132.872010235143	611.331502000519	-2.20232	0.000403158422972401	0.0276617670528771	ND4L
101122062	0.951907917034839	0	0.950288839162446	0.992404614332915	1.98196879659282	3.87739175298658	9.94857031575185	4.1854027567712	6.92146979827887	15.0074465697233	7.69532386209899	5.96513624785929	1.4589936533516	8.28722492508059	-2.50603	0.000406278961681419	0.0276918621096065	LOC101122062
101118493	401.705140988702	431.210846285657	359.209181203404	354.288447316851	455.852823216349	351.873301583532	249.618673377047	323.322362960576	273.892447731892	305.776723858113	310.698700932247	294.677730644249	392.356623432416	292.997773250687	0.421613808305583	0.000406787536030281	0.0276918621096065	SMNDC1
101112927	257.015137599407	439.523344527308	554.018393231706	290.774551999544	507.384011927762	795.834657300496	1477.81489963078	728.26007967819	822.666124595431	1162.13914374295	969.610806624473	586.969406789354	474.09168276437	957.910076843529	-1.01501	0.00040881368378272	0.0277210810030634	FBLN5
101109495	318.889152206671	258.726507771394	304.092428531983	322.531499658197	377.565055750932	284.988293844514	187.214005032785	226.011748865645	184.902121754021	272.009969076236	240.478870690593	192.077387181069	311.132156293949	217.115683766725	0.518361246637524	0.000412886351028213	0.0278883041536916	LOC101109495
101102180	352.205929302891	244.179635848505	375.364091469166	287.797338156545	358.736352183301	364.474824780739	189.022835999285	212.409189906139	259.060726735581	227.925594777673	224.126307483633	267.238103904096	330.459695290191	229.963793134401	0.525029225684107	0.000416558678258012	0.027968567152836	PES1
101111390	206.56401799656	421.859	256.57798657386	211.382182852911	400.35769691175	262.693291264841	382.567749414821	528.407098042365	535.919518666735	513.067079602417	594.463768347147	402.050183105716	293.239076893954	492.745899529867	-0.749427	0.000417297015529957	0.027968567152836	TSPAN18
101118880	385.52270639911	267.039006013046	370.612647273354	372.151730374843	416.213447284492	356.720041274766	237.861272094794	292.978192973984	265.982196533859	245.74693757922	227.973969414683	289.905621645961	361.376596436602	260.07469837375	0.476487965917168	0.000420211242303509	0.0280555652121024	LTV1
106991576	3.80763166813936	3.11718684061921	0	8.93164152899623	10.9008283812605	1.93869587649329	0	0	0	0	0	0	4.78266404925143	0	4.69738442897959	0.000442280823305669	0.0294159111561805	LOC106991576
101107807	141.834279638191	233.789013046441	182.45545711919	159.777142907599	242.791177582621	140.555451045764	308.405679788307	294.024543663177	253.128038337056	390.193610812807	277.993574518326	230.254259167369	183.533753556634	292.333284381174	-0.673222	0.000446740375244955	0.0295027615909292	DISP1
101116322	2.85572375110452	4.15624912082561	10.4531772307869	9.92404614332914	10.9008283812605	8.72413144421981	36.1766193300067	8.37080551354241	28.6746605928696	26.2630314970159	14.4287322414356	23.8605449914372	7.83569267858775	22.9623990277179	-1.5532	0.000447527574342602	0.0295027615909292	DACT2
101110976	18.0862504236619	21.8203078843345	10.4531772307869	7.93923691466332	12.8827971778533	19.3869587649329	28.0368799807552	23.0197151622416	50.4278513874603	37.5186164243084	28.8574644828712	29.8256812392964	15.0947880660388	32.9477014461555	-1.12941	0.000448685353995351	0.0295027615909292	SOX4
101113705	4.7595395851742	2.07812456041281	2.85086651748734	3.96961845733166	2.97295319488923	4.84673969123323	28.0368799807552	13.6025589595064	11.8653767970495	61.9057171001088	0	11.9302724957186	3.57964033442141	21.2234675555231	-2.56891	0.000451983662418094	0.0296074882864743	LOC101113705
105611154	1.90381583406968	2.07812456041281	0	0.992404614332915	0	0	12.6618167655024	13.6025589595064	1.97756279950825	11.2555849272925	8.65723934486136	1.19302724957186	0.829057501469233	8.22463167437379	-3.33096	0.000455765063200045	0.0296443086859836	LOC105611154
101123508	94.2388837864491	98.7109166196083	115.935238377818	92.2936291329611	113.963205804087	115.352404651351	77.7797315595145	56.5029372164113	77.1249491808217	62.8436825107165	75.0294076554651	79.9328257213145	105.082379728712	71.5355889740406	0.555836302842891	0.000457007811938179	0.0296443086859836	EXO5
101111663	512.126459364744	714.874848782005	446.635754406349	626.207311644069	492.519245953316	383.861783545672	273.133475941551	443.652692217748	304.54467112427	325.473997480875	381.880446656662	318.538275635686	529.370900616026	341.203926509465	0.633640144763735	0.000457668916864082	0.0296443086859836	MTFP1
101123059	302.706717617079	343.929614748319	292.688962462033	290.774551999544	347.83552380204	289.835033535747	206.206730181038	281.468335392864	209.621656747874	242.933041347397	222.202476518108	168.216842189632	311.295067360794	221.774847062819	0.487715531961526	0.000464777861861913	0.0299908522580158	FASTKD5
101117888	5.71144750220904	6.23437368123842	6.65202187413712	0.992404614332915	8.9188595846677	2.90804381473994	21.705971598004	12.5562082703136	17.7980651955742	15.0074465697233	19.2383096552475	8.35119	5.23619184522085	15.7761986726443	-1.60031	0.000466474457610707	0.0299908522580158	OPCML
101114486	327.456323459985	275.351504254697	269.882030322135	353.296042702518	315.133038658259	268.509378894321	187.214005032785	255.309568163044	246.206568538777	213.856113618558	214.507152656009	200.428577928072	301.604719715319	219.586997656207	0.458175355205755	0.000469942313074004	0.0300098688352474	NSUN5
101103350	791.987386972986	959.05448463051	942.686528449146	689.721206961376	874.048239297434	799.712049053483	690.069013719879	676.988895907742	629.853751643377	679.086957279981	559.834810967702	591.741515787641	842.868315894156	637.929157551054	0.401481601608923	0.000470227796715669	0.0300098688352474	SART3
101111838	211.323557581734	148.585906069516	171.05199104924	254.055581269226	132.791909371719	115.352404651351	175.456603750533	292.978192973984	425.176001894273	324.536032070267	322.241686725395	294.677730644249	172.193558332131	305.84437467645	-0.828429	0.000489556915875002	0.031129005504301	SEMA3G
101106545	218.938820918013	205.734331480868	243.273942825586	230.237870525236	145.674706549572	259.785247450101	255.949581759798	314.951557447033	358.927648110747	280.451657771705	359.756390553128	376.996610864707	217.274153291563	324.505574417853	-0.577391	0.000493625393178649	0.0312731503656503	NEURL1B
novel.568	125.651845048599	110.140601701879	102.631194629544	117.103744491284	143.69273775298	95.9654458864179	65.1179147940121	70.1054961759177	97.8893585756583	85.3548523653015	74.0674921727028	66.809525976024	115.864261585117	76.5574400099361	0.59615734831034	0.000496247256361155	0.0313249313569938	-
101107799	49.4992116858117	45.7187403290817	77.9236848113205	64.5062999316394	72.341861075638	106.628273207131	188.118420516035	82.6617044462313	116.676205170987	215.732044439773	151.020730793693	84.7049347196019	69.4363451734371	139.819006681053	-1.01155	0.000498576795242142	0.0313579514080012	CPQ
novel.1306	92.3350679523794	49.8749894499073	66.5202187413712	61.5290860886407	69.3689078807487	80.4558788744716	100.390118640769	131.840186838293	157.216242560906	61.9057171001088	159.677970138554	161.058678692201	70.0140248312532	128.681485661805	-0.875158	0.000504649446504944	0.031527993947123	-
101106808	80.9121729479614	72.7343596144482	107.382638825356	74.4303460749686	104.053361821123	95.9654458864179	168.221279884531	106.727770297666	174.025526356726	120.059572557787	113.50602696596	177.761060186207	89.2463875283793	143.383539374813	-0.682281	0.000506097876498985	0.031527993947123	BCAR3
101120613	21.8938820918013	23.8984324447473	5.70173303497467	1.98480922866583	29.7295319488923	3.87739175298658	2.71324644975051	4.1854027567712	2.96634419926237	2.81389623182313	0	1.19302724957186	14.5142967503447	2.31198614786318	2.64438343256561	0.000508083607173783	0.031527993947123	LOC101120613
101122823	52.3549354369162	46.7578026092881	105.482061147031	23.8177107439899	75.3148142705272	103.720229392391	197.162575348537	69.0591454867249	245.217787139023	135.06701912751	130.820505655683	184.919223683638	67.907925600024	160.374376073519	-1.23909	0.000508545325490779	0.031527993947123	MRGPRF
105608127	5.71144750220904	4.15624912082561	3.80115535664978	2.97721384299874	2.97295319488923	3.87739175298658	18.0883096650034	26.1588	5.93268839852474	8.44168869546938	7.69532386209899	16.702381494006	3.91606846175983	13.8365265574871	-1.81361	0.000512323125704347	0.0316491713135294	LOC105608127
101102020	1151.80857961216	1105.56226613961	1845.46092565347	1215.69565255782	1803.59160489947	2023.02914712075	3339.10196415962	2140.83351008847	2535.23550896957	2637.55873462888	2305.71141218141	1858.73645483295	1524.19136266388	2469.52959747682	-0.69629	0.000515748731604693	0.0317165802310971	PLPP3
101106643	65.6816462754039	28.0546815655729	76.9733959721581	54.5822537883103	13.8737815761497	55.2528324800588	86.8238863920162	100.449666162509	148.317209963119	106.928056809279	113.50602696596	88.2840164683175	49.0697652762756	107.385	-1.12841	0.000517068506561466	0.0317165802310971	MKI67
101107883	277.005203857138	366.78898491286	266.080874965485	275.88848278455	274.502678328106	286.926989721007	246.905426927296	202.992033703403	182.924558954513	229.801525598889	179.878195276564	218.32398667165	291.198869094858	210.137621188719	0.469660904874183	0.000525068182919835	0.0320938682651599	PRPF18
101116983	9.51907917034839	40.5234289280497	1.90057767832489	1.98480922866583	34.6844539403744	3.87739175298658	3.61766193300067	0	2.96634419926237	1.87593082121542	0	1.19302724957186	15.414956783125	1.60882736717505	3.23913981528033	0.000538541329400408	0.032801891007234	PON1
106991402	91.3831600353446	78.9687332956866	69.3710852588585	80.3847737609661	55.495126304599	59.1302242330454	108.52985799002	85.8007565138097	109.754735372708	150.074465697233	101.963041172812	140.777215449479	72.4555171480834	116.150012032677	-0.679998	0.000551224864722485	0.0331457143505048	LOC106991402
101120646	225.602176337257	170.40621395385	177.704012923377	207.412564395579	166.485378913797	152.187626304723	144.706477320027	102.542367540895	115.687423771233	158.516154392703	103.886872138336	104.986397962323	183.299662138097	121.720948854253	0.58794012672607	0.000551442208949173	0.0331457143505048	COQ4
101122150	656.816462754039	1598.07778695745	1265.78473376438	598.419982442747	583.689810596586	1112.81143310715	494.715269337842	664.432687637429	409.355499498207	586.228381629818	537.710754864167	363.873311119417	969.266701603725	509.38598401448	0.927853978351581	0.000552771430151833	0.0331457143505048	PANK1
101113132	11310.569870208	13753.028340812	15914.4871894535	11546.6276877635	16697.0961268962	12283.5770734615	3808.49359996646	8160.48902501466	10082.6039332928	4349.34560898795	6147.60185033433	11430.394078148	13584.2310480991	7329.82134929069	0.890145881988798	0.000553015678176829	0.0331457143505048	TRIM63
101106265	76.1526333627872	95.5937297789891	85.5259955246201	73.4379414606357	97.1164710330482	152.187626304723	276.751137874552	127.654784081522	166.115275158693	179.151393426072	191.421181069712	113.337588709326	96.6690662441339	175.738560053313	-0.864462	0.000553733346485764	0.0331457143505048	FRMD6
101117239	666.335541924388	614.085807601984	633.842655721351	628.192120872735	652.067734079038	517.631799023709	347.295545568065	422.725678433892	436.052597291569	544.957903563079	422.280896932682	527.318044310761	618.692609870534	450.105111016675	0.459826139627223	0.000562322541885867	0.0335441821463806	MRPS5
101116504	396.945601403528	397.960853319052	395.320157091577	541.852919425771	498.465152343095	363.505476842492	283.986461740553	286.700088838828	286.746605928696	298.273000573252	285.688898380425	393.698992358713	432.341693404253	305.849007970078	0.500836442909584	0.000565556398011448	0.0335721204318896	ZPR1
101107949	38.0763166813936	52.9921762905266	102.631194629544	35.7265661159849	73.3328454739344	100.812185577651	213.44205404704	81.6153537570385	144.362084364102	145.384638644195	142.363491448831	113.337588709326	67.2618807948391	140.084201828422	-1.05919	0.000566658867823242	0.0335721204318896	CERCAM
101109832	189.429675489933	172.484338514263	238.522498629774	136.951836777942	267.565787540031	353.811997460026	577.017078313607	257.402269541429	507.244858073866	487.742013516009	375.147038277326	308.994057639111	226.461022401995	418.924552560225	-0.887893	0.00057631847023716	0.0340282732137648	ITGA9
101109532	453.108168508584	480.046773455358	397.220734769902	357.265661159849	513.329918317541	441.053311902224	304.788017855307	301.348998487527	343.107145714681	163.205981445741	303.96529255291	312.573139387827	440.33742801891	288.164762573999	0.612272154077178	0.000582368724695675	0.0342689447186177	MPP6
100037672	739.63245153607	695.132665458084	573.024170014955	754.227506893015	697.653016400673	663.033989760706	450.398910658584	550.380462515413	571.515649057884	538.392145688825	529.053515519306	561.915834548345	687.117300010584	533.609419664726	0.365355259773109	0.000588812070435584	0.0345310430090923	GRPEL1
100144426	77.104541279822	69.617172773829	107.382638825356	94.2784383616269	59.4590638977846	78.5171829979783	145.610892803277	111.95952374363	150.294772762627	130.377192074472	88.4962244141384	159.865651442629	81.0598396893995	131.100709540129	-0.691635	0.000593603089527622	0.0346948014515488	FAS
443405	82.815988782031	81.0468578560994	24.7075098182236	93.286033747294	65.4049702875631	21.3256546414262	121.191674755523	139.164641662643	122.608893569511	152.888361929057	140.439660483307	116.916670458042	61.4311691887729	132.201650476347	-1.10702	0.000596386025172699	0.034740486614003	MYOD1
101121370	38.0763166813936	33.2499929666049	57.9676191889092	37.7113753446508	33.693469542078	89.1800103186914	113.051935406271	78.4763016894601	127.552800568282	72.2233366167936	64.448337345079	139.584188199907	48.3131306737213	99.2228166376322	-1.03547	0.000598814451714389	0.0347652845060538	ARHGAP42
106991533	120.892305463425	89.3593560977506	112.134083021169	91.3012245186281	99.0984398296411	107.597621145378	77.7797315595145	77.4299510002673	48.4502885879521	60.9677516895011	81.7628160348018	59.6513624785929	103.397171679332	67.6736502251049	0.610401581694781	0.00060666617956089	0.0351037273699916	LOC106991533
105601855	38.0763166813936	47.7968648894945	49.4150196364472	62.5214907029736	71.3508766773416	104.689577330638	15.3750632152529	21.9733644730488	25.7083163936072	49.7121667622086	31.7432109311583	29.8256812392964	62.308357653048	29.0563005024287	1.10025298007665	0.000619581426930416	0.0357319401663956	LOC105601855
101123664	308.418165119288	464.460839252262	39.9121312448227	37.7113753446508	379.547024547525	40.7126134063591	37.0810348132569	18.8343124054704	65.2595723837722	58.153855457678	10.5810703103861	7.15816349743115	211.793691485818	32.8446681446658	2.68706656867956	0.000625976584089957	0.0359812169642966	FGG
101118642	148.497635057435	118.45309994353	176.753724084215	108.172102962288	62.4320170926739	184.176108266863	207.111145664289	230.197151622416	352.994959712222	135.06701912751	307.81295448396	340.012766127979	133.080781234501	262.199332789729	-0.977162	0.000628538563051416	0.0360092439472262	ADAMTS12
105610709	101.854147122728	97.6718543394019	153.946791944316	107.179698347955	74.3238298722308	131.831319601544	193.544913415536	148.581797865378	351.017396912714	154.764292750272	134.668167586732	276.782321900671	111.134606871363	209.893148405217	-0.916016	0.000632522103570824	0.0361182605127827	LOC105610709
101118349	107.565594624937	52.9921762905266	73.1722406155083	118.096149105617	41.6213447284492	61.0689201095387	40.6986967462576	46.0394303244833	42.5176001894273	36.5806510137007	39.4385347932573	32.2117357384402	75.7527375790961	39.5811081342611	0.935881327991024	0.00063910717897413	0.0363746279338096	KCNT1
101111443	370.292179726553	962.171671471129	1820.75341583525	401.92386880483	503.420074334577	1710.89911100533	489.288776438341	312.858856068648	353.983741111976	489.617944337224	305.889123518435	428.296782596297	961.576720196277	396.655870678487	1.27748647006977	0.000641826748974669	0.0364100344295793	APOLD1
101102702	2938.53973988655	6339.31897153926	1930.98692117809	2706.28738328586	9475.79281651028	1340.60819859511	1230.00505722023	1858.31882400641	1214.22355889806	1256.87365021433	2541.38070545819	1595.07743267757	4121.92233849919	1615.97987141247	1.35090264213254	0.000649884014493692	0.036747024780443	MID1IP1
101108762	49.4992116858117	12.4687473624768	48.4647307972847	57.559467631309	21.801656762521	54.2834845418122	62.4046683442616	85.8007565138097	111.732298172216	83.4789215440861	83.6866470003265	88.2840164683175	40.6795497968692	85.8978846738362	-1.07548	0.000654541603177791	0.0367851927458457	TOP2A
101103280	49.4992116858117	31.1718684061921	69.3710852588585	86.3392014469636	39.6393759318564	77.5478350597317	108.52985799002	79.5226523786529	159.193805360414	82.5409561334784	151.020730793693	107.372452461467	58.9280962982357	114.696742519621	-0.96016	0.000654797197906925	0.0367851927458457	TIAM1
106991648	82.815988782031	74.812484174861	98.8300392728943	58.551872245642	48.5582355165241	117.291100527844	82.3018089757653	176.833266473583	219.509470745416	83.4789215440861	196.230758483524	251.728749659662	80.1432867532994	168.347162647006	-1.06855	0.000660431703529835	0.0369820449728207	LOC106991648
101122318	1348.85351843837	1049.45290300847	1471.99741186263	1139.28049725419	763.057986688236	1301.83428106525	911.65080711617	908.232398219351	785.092431404775	745.682501433129	731.055766899404	756.379276228558	1179.07943305285	806.348863550231	0.54823305535512	0.000664688410374611	0.037013216926195	SLF2
101116800	170.391517149236	202.617144640249	230.920187916474	155.807524450268	210.088692438839	323.76221137438	385.280995864572	311.812505379455	342.118364314927	438.967812164408	460.757516243177	224.289122919509	215.597879661574	360.537719481008	-0.742736	0.000665252818766798	0.037013216926195	LOC101116800
100302099	675.854621094736	581.874876915586	462.790664672111	620.252883958072	600.536545367625	446.869399531704	566.164092514605	957.410880611413	1125.23323292019	661.265614478435	941.715257624364	1101.16415135482	564.696498589972	892.158871583973	-0.659397	0.000670219131622314	0.0371703958652772	CD93
101117822	468.338695181141	504.984268180312	549.266949035894	432.688411849151	480.627433173759	628.137463983826	586.965648629359	643.505673853573	757.406552211659	661.265614478435	685.845739209572	810.065502459291	510.673870234014	690.842455140315	-0.43516	0.000685953665189645	0.0379081126446646	MYO1B
101114294	313.177704704462	223.398390244377	244.224231664749	391.999822661501	243.782161980917	257.846551573608	136.566737970775	209.27013783856	187.868465953284	129.439226663864	211.621406207722	193.270414430641	279.071477138269	178.006064844141	0.650229461762869	0.000689518766755762	0.0379081126446646	LOC101114294
101109960	1.90381583406968	6.23437368123842	2.85086651748734	7.93923691466332	5.94590638977846	7.75478350597317	7.23532386600135	14.6489096486992	24.7195349938531	9.37965410607709	41.3623657587821	15.5093542444341	5.43816380720173	18.8091904363078	-1.79443	0.000690072215894581	0.0379081126446646	LRRC4
101110320	34.2686850132542	45.7187403290817	34.210398209848	30.7645430443204	29.7295319488923	30.049786085646	58.787006411261	51.2711837704473	58.3381025854933	65.6575787425396	42.3242812415444	56.0722807298773	34.1236141051738	55.4084055801938	-0.702038	0.000693531529367443	0.0379157551496993	TTC38
101105560	0.951907917034839	0	18.0554879440865	5.95442768599749	4.95492199148205	4.84673969123323	81.3973934925152	5.23175344596401	14.8317209963119	46.8982705303855	48.0957741381187	8.35119	5.79391420497235	34.134350558383	-2.55735	0.000694579764825416	0.0379157551496993	LOC101105560
101102946	6.66335541924388	6.23437368123842	14.2543325874367	11.908855371995	3.96393759318564	20.3563067031796	20.8015561147539	33.4832220541696	26.6970977933614	31.8908239606621	22.1240561035346	20.2814632427216	10.5635268927132	25.8797032115339	-1.28985	0.000706885375699821	0.0384665305228	KIF11
101123476	1096.59792042414	1018.28103460227	800.143202574779	991.412209718582	871.075286102545	742.520520696931	575.208247347107	839.173252732627	706.978700824199	588.104312451034	616.587824450682	625.146278775653	920.005029019874	658.53310276355	0.482610292098408	0.000716951062338548	0.0388021307094619	ATP6V0A1
101116714	2.85572375110452	15.585934203096	2.85086651748734	11.908855371995	13.8737815761497	2.90804381473994	0	0	2.96634419926237	0	1.92383096552475	0	8.33053420576209	0.815029194131187	3.32983451995874	0.000719556384983978	0.0388021307094619	LOC101116714
106991433	52.3549354369162	34.2890552468113	26.6080874965485	55.5746584026432	29.7295319488923	31.0191340238927	89.5371328417667	81.6153537570385	53.3941955867227	75.0372328486167	46.1719431725939	76.3537439725989	38.2625670926174	70.3516003632229	-0.878195	0.000720699378052459	0.0388021307094619	LOC106991433
101110283	9.51907917034839	4.15624912082561	4.75144419581223	3.96961845733166	8.9188595846677	0.969347938246646	19.8971406315037	17.7879617162776	22.7419721943449	19.6972736227619	17.3144786897227	4.77210899828743	5.38076641120537	17.035155975483	-1.66847	0.000723515463768352	0.0388021307094619	BNIPL
101105833	2201.76301210158	1954.47614906824	1945.24125376553	2025.49781785348	2088.00412721054	1851.45456205109	1455.20451254952	1771.47171680341	1607.75855600021	1771.81666063796	1553.49350466123	1689.32658539375	2011.07282034174	1641.51192267435	0.293196921275719	0.000724778298386881	0.0388021307094619	PSMD3
101108300	0.951907917034839	1.0390622802064	3.80115535664978	2.97721384299874	0	5.81608762947987	18.9927251482535	10.463506891928	7.91025119803299	9.37965410607709	17.3144786897227	3.57908174871557	2.43090450439494	11.2732829637883	-2.21561	0.000726464224930878	0.0388021307094619	ST6GAL2
780499	68.5373700265084	57.1484254113522	38.0115535664978	52.5974445596445	64.4139858892667	36.8352216533725	16.279478698503	8.37080551354241	21.7531907945907	10.3176195166848	7.69532386209899	53.6862262307336	52.9240001844404	19.6837741026923	1.44292419998587	0.00073686034145804	0.0392366830287427	XDH
106991236	39.0282245984284	17.6640587635089	20.9063544615738	20.8404969009912	6.93689078807487	16.478914950193	4.52207741625084	2.0927013783856	3.9551255990165	11.2555849272925	1.92383096552475	11.9302724957186	20.309156743795	5.94659879703146	1.7864927254557	0.000741547218021968	0.0393654989530378	LOC106991236
novel.1762	2.85572375110452	27.0156192853665	13.3040437482742	5.95442768599749	3.96393759318564	12.6015231972064	0	0	2.96634419926237	0.937965410607709	3.84766193104949	2.38605449914372	10.9492125435225	1.68967100667722	2.70515519873914	0.000749005956443199	0.039546075454888	-
101118052	132.315200467843	110.140601701879	92.1780173987572	159.777142907599	148.647659744462	167.69719331667	731.672125949386	125.562082703136	258.071945335826	408.014953614353	174.10670237999	198.042523428928	135.125969256202	315.91172223527	-1.22612	0.000749505088119026	0.039546075454888	PCDH18
101113549	923.350679523794	895.671685537919	887.569775777724	974.541331274922	915.669584025883	844.302054212828	679.216027920877	830.802447219084	734.664580017314	561.841280954018	589.654190933335	748.028085481555	906.850851725512	690.701102087697	0.393547921864515	0.000752525126846224	0.0395851020512836	RRP12
101120281	17.1343425066271	32.2109306863985	75.0728182938332	27.7873292013216	64.4139858892667	60.099572171292	86.8238863920162	98.3569647841233	144.362084364102	105.990091398671	101.963041172812	63.2304442273085	46.1198297914565	100.121085389839	-1.11863	0.000755273259361491	0.0396096329584777	RCAN2
101116719	8.56717125331356	51.9531140103201	6.65202187413712	27.7873292013216	18.8287035676318	6.78543556772652	73.2576541432637	15.695260337892	89.9791073776253	111.617883862317	79.838985069277	40.5629264854432	20.0956292457418	68.4919695459698	-1.77464	0.00076400207782247	0.0399467230991574	FGF6
101117625	349.350205551786	605.773309360333	347.805715133455	347.34161501652	413.240494089603	341.210474262819	198.066990831787	310.766154690262	278.836354730663	199.786632459442	280.879320966613	276.782321900671	400.786968902419	257.51962926324	0.638695214926791	0.000769423281782721	0.0399696619405586	PPARD
101112679	32.3648691791845	23.8984324447473	18.0554879440865	23.8177107439899	26.7565787540031	30.049786085646	5.42649289950101	9.41715620273521	10.8765953972954	3.75186164243084	23.085971586297	2.38605449914372	25.8238108586096	9.15735537123385	1.48637277322372	0.000771094334807494	0.0399696619405586	TC2N
101107516	39.0282245984284	19.7421833239217	34.210398209848	35.7265661159849	26.7565787540031	31.9884819621393	26.2280490142549	9.41715620273521	5.93268839852474	7.50372328486167	10.5810703103861	19.0884359931497	31.2420721607209	13.1251872006521	1.25346166162565	0.00077134839276958	0.0399696619405586	C1RL
443510	20.9419741747665	39.4843666478433	2.85086651748734	1.98480922866583	54.5041419063026	0	2.71324644975051	0	2.96634419926237	3.75186164243084	0	1.19302724957186	19.9610264125109	1.77074659016926	3.4791428685888	0.000782738489959441	0.0403773549979698	SPP2
101106679	811.025545313683	955.937297789891	1636.39738103773	930.875528244274	1202.06407513355	1309.58906457122	1143.18117082821	2389.86497411636	2431.41346199539	1406.01015050096	1973.85057062839	2340.71946365998	1140.98148201506	1947.50663195488	-0.771137	0.000785990055049286	0.0403773549979698	PODXL
101114647	564.48139480166	572.523316393728	326.899360671881	844.53632679731	1160.4427304051	327.639603127366	121.191674755523	374.593546731023	292.679294327221	200.72459787005	381.880446656662	347.170929625411	632.753788699507	286.373414994315	1.14425560404359	0.0007861942502053	0.0403773549979698	SH2D7
101103685	676.806529011771	723.187347023656	592.029946798204	593.457959371083	795.760471832018	593.240938206947	503.759424170344	530.49979942075	516.143890671653	515.88097583424	519.434360691682	517.773826314186	662.413865373946	517.248712850476	0.356760017829335	0.000810806105455442	0.0415185344678496	SART1
101112429	177.05487256848	176.640587635089	168.201124531753	208.404969009912	295.31335069233	157.034365995957	98.5812876742684	103.588718230087	125.575237768774	132.253122895687	141.401575966069	153.90051519477	197.10821173892	125.883409621609	0.648293444933574	0.000814372665790371	0.0415785150160442	PFDN6
101111328	34.2686850132542	9.35156052185763	7.60231071329956	23.8177107439899	29.7295319488923	29.0804381473994	47.9340206122589	48.1321317028689	62.2932281845098	56.2779246364626	48.0957741381187	33.404762988012	22.3083728481155	49.3563070437051	-1.14615	0.000820047430625647	0.041744616805649	PHGDH
101120812	220.842636752083	189.109334997565	351.606870490105	173.67080750826	179.36817609165	500.183536135269	757.900174963641	279.375634014478	878.037882981662	426.774261826508	469.414755588038	577.425188792779	269.130226995822	564.821316361184	-1.06936	0.000822435563542368	0.041744616805649	LOXL2
101117273	12.3748029214529	58.1874876915586	3.80115535664978	3.96961845733166	53.5131575080062	1.93869587649329	4.52207741625084	1.0463506891928	6.92146979827887	2.81389623182313	0	0	22.2974863019154	2.55063235592427	3.10860038766806	0.000829213293950839	0.0419528963052656	APOC3
101119029	0	2.07812456041281	12.3537549091118	1.98480922866583	6.93689078807487	6.78543556772652	0	1.0463506891928	0	0	0	0	5.0231691756653	0.174391781532134	4.29050054870092	0.000831372563454771	0.0419528963052656	LOC101119029
101113927	16634.5908501838	20988.0189978891	14851.1139784307	13425.2496226957	17398.7130808901	12240.9257641786	22761.424466957	22310.2893949689	22540.260788795	23809.3139828661	18779.4759699698	21945.7362558743	15923.1020490447	22024.4168099052	-0.467995	0.000841750458932226	0.0422411446943255	ANKRD23
101108615	175.15105673441	191.187459557978	249.925964699723	180.61763980859	170.449316506983	261.723943326594	227.912701779042	284.607387460442	343.107145714681	270.13403825502	352.061066691029	351.943038623698	204.842563439047	304.960896420652	-0.572811	0.000844337554815677	0.0422411446943255	FADS2
101109980	8.56717125331356	19.7421833239217	7.60231071329956	12.9012599863279	8.9188595846677	16.478914950193	28.9412954640054	33.4832220541696	20.7644093948366	26.2630314970159	30.781295448396	17.8954087435779	12.3684499686206	26.3547771003336	-1.10077	0.00084438488443637	0.0422411446943255	BRCA2
101115435	57.1144750220904	33.2499929666049	67.4705075805336	43.6658030306482	55.495126304599	67.8543556772652	96.772456707768	64.8737427299537	115.687423771233	81.6029907228707	92.3438863451879	85.8979619691737	54.1417100969569	89.5297437076978	-0.724508	0.000869382173752429	0.0433666814774955	LOC101115435
101121537	1498.30306141284	3412.28052819783	2761.53936660607	1748.6169304546	2545.83891922348	2862.48446164234	1110.62221343121	1530.81105828907	1184.56011690544	1228.7346878961	2320.14014442285	1145.30615958898	2471.51054458953	1420.02906342227	0.799388554965807	0.000879413909590676	0.0437413927122766	HERPUD1
101112174	231.313623839466	190.148397277772	196.709789706626	175.655616736926	218.01656762521	159.942409810697	152.846216669278	143.350044419414	122.608893569511	161.330050624526	138.515829517782	128.846942953761	195.297734166116	141.249662959045	0.465900194093262	0.000894654438865865	0.0443703436137507	INTS5
101113269	70.4411858605781	96.6327920591955	79.8242624896454	55.5746584026432	95.1345022364554	138.61675516927	289.412954640054	116.144926500401	132.496707567053	236.367283473143	190.45926558695	96.6352072153205	89.3706927029647	176.919390830487	-0.987312	0.000898206997884544	0.0443703436137507	CAPN5
100101231	14729.8231081971	9269.47460172132	21592.4630034491	10156.268823083	18647.3534227436	31497.9919053865	27695.0109280867	20412.2092447732	63849.5701077228	25733.0810400225	45786.2150640062	40555.7683219457	17648.8958107634	37338.6424510928	-1.08109	0.000899726997640432	0.0443703436137507	COL3A1
106991760	9.51907917034839	23.8984324447473	4.75144419581223	8.93164152899623	4.95492199148205	12.6015231972064	18.0883096650034	144.396395108607	16.8092837958201	5.62779246364626	65.4102528278414	31.0187084888683	10.7761737547654	46.891790391631	-2.12314	0.000903978886026086	0.0444377986532979	LOC106991760
101122160	12.3748029214529	21.8203078843345	22.8069321398987	14.8860692149937	18.8287035676318	18.4176108266863	29.8457109472556	31.390520675784	38.5624745904108	27.2009969076236	40.4004502760197	31.0187084888683	18.1890710924996	33.069810314327	-0.864023	0.000906214685365946	0.0444377986532979	ZNF365
443388	73.2969096116826	198.460895519423	15.2046214265991	11.908855371995	149.638644142758	5.81608762947987	9.04415483250169	2.0927013783856	21.7531907945907	15.9454119803311	1.92383096552475	8.35119	75.7210022836563	9.85174678305614	2.94022623083854	0.000914673065731545	0.0446974371722539	SERPINA1
101118797	3759.08436437058	5841.6081393204	4740.04072974228	3528.99080856784	3577.45367785004	4028.61003135306	3150.07912816034	2366.84525895412	2055.67653008882	4074.52174367989	1973.85057062839	2100.92098649604	4245.9646252007	2620.31570300127	0.69621271950116	0.000916659233442156	0.0446974371722539	SLC2A4
101115927	32.3648691791845	41.5624912082561	39.9121312448227	32.7493522729862	57.4770951011918	68.8237036155118	95.8680412245179	202.992033703403	61.3044467847557	60.0297862788934	317.432109311583	35.7908174871557	45.4816071036589	128.902872465052	-1.50361	0.000919947030452211	0.044732102245434	LOC101115927
101123554	611.124882736367	663.960797051892	774.485403917393	434.673221077817	551.978309851101	656.248554192979	787.745885910897	836.034200665048	1143.03129811577	852.610558242408	789.732611347909	884.033191932746	615.411861471258	882.197957702463	-0.519374	0.000925731387221296	0.0447860829321318	NOTCH3
101111552	283.668559276382	242.101511288092	308.843872727795	261.994818183889	260.628896751956	255.907855697114	212.53763856379	221.826346108874	215.554345146399	192.28290917458	202.964166862861	146.742351697338	268.857585654205	198.65129292564	0.434687036950996	0.000926217165311096	0.0447860829321318	VPS18
101102581	79.9602650309265	86.2421692571315	99.7803281120568	77.4075599179673	108.017299414309	85.3026185657048	103.103365090519	153.813551311342	172.047963557218	111.617883862317	125.049012759109	137.198133700764	89.4517067163493	133.804985046878	-0.579014	0.000941979775300636	0.0451919290900192	TPX2
101111218	77.104541279822	129.883	118.786104895306	48.6278261023128	176.395222896761	172.543933007903	479.340206122589	207.177436460175	139.418177365332	304.838758447505	398.233009863623	137.198133700764	120.556735534651	277.700953659998	-1.2048	0.00094233605601379	0.0451919290900192	ADAM33
100359412	65.6816462754039	110.140601701879	183.405745958352	83.3619876039648	117.927143397273	177.390672699136	251.427504343547	164.27705820327	275.870010531401	163.205981445741	222.202476518108	273.203240151955	122.984632939335	225.031045199004	-0.870972	0.000943634775168856	0.0451919290900192	PEG10
101123364	412.176128076085	323.148369144191	363.960625399217	414.825128791158	443.961010436792	378.045695916192	319.25866558731	274.143880568514	232.363628942219	333.915686176344	300.117630621861	275.589294651099	389.352826293939	289.231464424558	0.428016459984853	0.000945023921866293	0.0451919290900192	MCRS1
101115445	2486.38	2015.78082360042	1761.83550780717	2189.24457921841	1985.93273418601	1580.03713934203	2971.90927796005	2632.61833400909	2818.02698929925	2575.65301752877	2298.97800380207	2792.87679124772	2003.20237724151	2681.67706897449	-0.420814	0.000948673430145051	0.0452418188843075	ITGA7
101105016	715.834753610199	580.835814635379	904.674974882648	630.176930101401	413.240494089603	912.156409890094	1240.85804301923	1025.42367540895	1228.06649849462	868.555970222739	920.553117003592	1306.36483828118	692.819896201554	1098.30369040505	-0.66441	0.000952565711397666	0.045280716933958	KIAA1217
101113636	10.4709870873832	8.31249824165122	7.60231071329956	1.98480922866583	17.8377191693354	17.4482628884396	41.6031122295078	19.8806630946632	29.6634419926237	34.7047201924852	25.0098025518217	15.5093542444341	10.6094312214625	27.7285157175893	-1.39093	0.00095470605437114	0.045280716933958	LOC101113636
443389	29.5091	110.140601701879	6.65202187413712	7.93923691466332	54.5041419063026	4.84673969123323	0	4.1854027567712	7.91025119803299	14.0694811591156	0	1.19302724957186	35.5986479193825	4.55969372724862	2.95772557211728	0.00096456250727037	0.0456012378435015	TTR
101103846	14.2786187555226	11.4296850822704	24.7075098182236	12.9012599863279	13.8737815761497	17.4482628884396	11.7574012822522	48.1321317028689	41.5288187896732	30.9528585500544	41.3623657587821	38.1768719862994	15.7731863511556	35.318408011655	-1.1561	0.000966717871214273	0.0456012378435015	PRC1
101118810	15.2305266725574	28.0546815655729	17.105199104924	7.93923691466332	17.8377191693354	14.5402190736997	28.0368799807552	36.622274121748	45.4839443886897	30.0148931394467	22.1240561035346	48.9141172324462	16.7845970834588	35.1993608277701	-1.06579	0.000976148496462949	0.0459213055558275	HIPK4
101116431	143.738095472261	178.718712195501	150.145636587666	216.344205924575	164.503410117204	140.555451045764	80.492978009265	133.932888216679	93.9342329766418	125.687365021433	120.239435345297	110.951534210183	165.667585223829	110.873072296583	0.580071637405208	0.00098283292259075	0.0460991257483882	TMEM266
101104185	284.620467193417	321.070244583779	281.285496392084	315.584667357867	330.988789031001	186.114804143356	211.633223080539	192.528526811475	202.700186949595	224.173733135243	175.068617862752	199.236	286.610744783584	200.889973086351	0.511956456993338	0.000986653591434775	0.0460991257483882	OARD1
101117439	84.7198046161007	57.1484254113522	90.2774397204323	78.3999645323002	93.1525334398626	116.321752589597	214.34646953029	98.3569647841233	138.429395965577	195.096805406404	151.020730793693	101.407316213608	86.6699867182743	149.776280448949	-0.791124	0.000987895315306205	0.0460991257483882	FAM171A1
100216328	56.1625671050555	87.2812315373378	324.048494154394	46.643016873647	37.6574071352636	301.467208794707	56.0737599615104	5.23175344596401	38.5624745904108	71.2853712061859	22.1240561035346	32.2117357384402	142.209987600067	37.581525174341	1.9182023576976	0.00100574523863972	0.0468062509317611	LAMC2
101113714	905.264429100132	868.656066252553	768.783670882419	905.073008271618	717.472704366601	787.110525856276	914.36405356592	1295.38215322069	1334.85488966807	919.206102395555	1031.17339752126	1355.27895551363	825.393400788266	1141.70992531419	-0.467523	0.00101298247665895	0.0469027292447263	LRP5
101114986	1139.4337766907	1391.30439319637	1872.06901315002	1099.58431268087	1706.47513386642	1844.66912648337	1890.22835999285	2735.16070154998	2039.85602769276	2038.19883725055	2488.47535390626	2183.2398667165	1508.92262601129	2229.19319118482	-0.56291	0.00101322215950068	0.0469027292447263	ETS1
101116934	3.80763166813936	3.11718684061921	1.90057767832489	8.93164152899623	20.8106723642246	3.87739175298658	10.852985799002	16.7416110270848	52.4054141869686	32.8287893712698	28.8574644828712	14.3163269948623	7.07418363888182	26.0004319770098	-1.88167	0.00101739605819747	0.0469706866336431	MAPK8IP1
101110414	12.3748029214529	3.11718684061921	14.2543325874367	11.908855371995	11.8918127795569	28.1110902091527	52.4560980285098	14.6489096486992	50.4278513874603	50.6501321728163	21.1621406207722	33.404762988012	13.6096801183689	37.1249824743783	-1.44681	0.00102756971515695	0.0473145429321205	CDS1
101118573	568.289026469799	663.960797051892	249.925964699723	489.255474866127	747.202236315494	224.888721673222	217.05971598004	226.011748865645	294.656857126729	265.444211201982	197.192673966287	334.04762988012	490.587036846043	255.735472836801	0.940251159471336	0.00103161185059514	0.04737500030286	LOC101118573
101120018	3.80763166813936	7.27343596144482	3.80115535664978	7.93923691466332	3.96393759318564	5.81608762947987	20.8015561147539	8.37080551354241	18.7868465953284	5.62779246364626	20.2002251380098	20.2814632427216	5.43358085392713	15.6781148446671	-1.53175	0.00106751598331203	0.0488944853675819	KNTC1
101111635	404.560864739807	293.015563018206	211.914411133225	310.622644286202	352.790445793522	180.298716513876	192.640497932286	224.965398176452	189.846028752792	155.70225816088	156.792223690267	180.14711468535	292.20044091414	183.348920233005	0.672658297429372	0.00107515174275338	0.0491146292169894	C7H15orf59
101110076	795.795018641126	360.554611231622	831.50273426714	990.419805104249	681.797266027931	515.693103147215	173.647772784032	326.461415028154	570.52686765813	201.662563280657	227.973969414683	516.580799064614	695.96042306988	336.142231205045	1.05085116783536	0.00108957351666836	0.0496427996741364	PRG4
101108683	28.5572375110452	43.6406157686689	23.7572209790611	43.6658030306482	23.7836255591139	30.049786085646	63.3090838275118	104.63506891928	45.4839443886897	45.9603051197778	62.5245063795543	45.3350354837306	32.2423814890306	61.207990686424	-0.926881	0.00109414097519366	0.0497204010167192	TUB
