# Supplementary material for: Metabolomics and Transcriptomics Reveal the Effects of Fermented Lycium barbarum (Goji) Berry Residue on Muscle Nutrition and Flavor Quality in Fattening Tan Sheep
Source: Metabolites. 2026 Jan 1;16(1):39. doi: 10.3390/metabo16010039 (PMC12843761; doi:10.3390/metabo16010039)
Supplement: Supplementary file 1 [file metabolites-16-00039-s001.zip › Table S4 .xlsx]

## Sheet: Sheet1
Table S4 GO enrichment analysis of the LDM vs LDMCON group
Category	GOID	Description	GeneRatio	BgRatio	pvalue	padj	geneID	geneName	Count	Up	Up_Gene_id	Down	Down_Gene_id
BP	GO:0032501	multicellular organismal process	7/97	83/4854	0.00123054631607767	0.23749543900299	101109745/443058/101107969/101116050/443405/101123664/443510	WNT5A/SPP1/LAMA4/TMEM173/MYOD1/FGG/SPP2	7	3	443058/101123664/443510	4	101109745/101107969/101116050/443405
BP	GO:0007155	cell adhesion	7/97	111/4854	0.0063964470752106	0.411504761838549	443058/101114226/101107969/443371/101103009/101118052/101113636	SPP1/LOC101114226/LAMA4/KITLG/LYVE1/PCDH18/LOC101113636	7	1	443058	6	101114226/101107969/443371/101103009/101118052/101113636
BP	GO:0022610	biological adhesion	7/97	111/4854	0.0063964470752106	0.411504761838549	443058/101114226/101107969/443371/101103009/101118052/101113636	SPP1/LOC101114226/LAMA4/KITLG/LYVE1/PCDH18/LOC101113636	7	1	443058	6	101114226/101107969/443371/101103009/101118052/101113636
BP	GO:0051186	cofactor metabolic process	4/97	54/4854	0.0221157471759004	0.533623425017562	780506/101123398/101120646/101122150	NAMPT/CIAPIN1/COQ4/PANK1	4	4	780506/101123398/101120646/101122150	0
BP	GO:0009108	coenzyme biosynthetic process	3/97	31/4854	0.0232011208657907	0.533623425017562	780506/101120646/101122150	NAMPT/COQ4/PANK1	3	3	780506/101120646/101122150	0
BP	GO:0042157	lipoprotein metabolic process	3/97	32/4854	0.0252382661194784	0.533623425017562	101109783/101104619/101111443	LOC101109783/APOA2/APOLD1	3	2	101104619/101111443	1	101109783
BP	GO:0051239	regulation of multicellular organismal process	2/97	13/4854	0.0267139647834234	0.533623425017562	101107969/101116050	LAMA4/TMEM173	2	0		2	101107969/101116050
BP	GO:0019318	hexose metabolic process	2/97	14/4854	0.0307663096801151	0.533623425017562	101107621/101110626	PFKFB3/PFKFB4	2	2	101107621/101110626	0
BP	GO:0051246	regulation of protein metabolic process	2/97	14/4854	0.0307663096801151	0.533623425017562	101113261/101105833	IL34/PSMD3	2	1	101105833	1	101113261
BP	GO:1901605	alpha-amino acid metabolic process	2/97	14/4854	0.0307663096801151	0.533623425017562	101102999/101120934	GLUL/LOC101120934	2	2	101102999/101120934	0
BP	GO:0006732	coenzyme metabolic process	3/97	35/4854	0.0319094321912137	0.533623425017562	780506/101120646/101122150	NAMPT/COQ4/PANK1	3	3	780506/101120646/101122150	0
BP	GO:0032502	developmental process	4/97	62/4854	0.0345995158522313	0.533623425017562	101109745/101107969/443405/101123554	WNT5A/LAMA4/MYOD1/NOTCH3	4	0		4	101109745/101107969/443405/101123554
BP	GO:0006869	lipid transport	3/97	38/4854	0.0394123152574855	0.533623425017562	101109783/101104619/101111443	LOC101109783/APOA2/APOLD1	3	2	101104619/101111443	1	101109783
BP	GO:0051188	cofactor biosynthetic process	3/97	38/4854	0.0394123152574855	0.533623425017562	780506/101120646/101122150	NAMPT/COQ4/PANK1	3	3	780506/101120646/101122150	0
BP	GO:0010876	lipid localization	3/97	39/4854	0.0420954257884202	0.533623425017562	101109783/101104619/101111443	LOC101109783/APOA2/APOLD1	3	2	101104619/101111443	1	101109783
BP	GO:0005996	monosaccharide metabolic process	2/97	17/4854	0.0442382114004197	0.533623425017562	101107621/101110626	PFKFB3/PFKFB4	2	2	101107621/101110626	0
BP	GO:0044283	small molecule biosynthetic process	3/97	41/4854	0.047730237667744	0.541878580580858	101102999/101120934/101120646	GLUL/LOC101120934/COQ4	3	3	101102999/101120934/101120646	0
BP	GO:0006733	oxidoreduction coenzyme metabolic process	2/97	19/4854	0.0542146107449668	0.58130110409881	780506/101120646	NAMPT/COQ4	2	2	780506/101120646	0
BP	GO:0044281	small molecule metabolic process	8/97	217/4854	0.0671892895613632	0.647785062016811	780506/101107621/101110626/101102999/101114543/101120934/101120646/101122150	NAMPT/PFKFB3/PFKFB4/GLUL/ITIH5/LOC101120934/COQ4/PANK1	8	7	780506/101107621/101110626/101102999/101120934/101120646/101122150	1	101114543
BP	GO:0016053	organic acid biosynthetic process	2/97	22/4854	0.0704843849862851	0.647785062016811	101102999/101120934	GLUL/LOC101120934	2	2	101102999/101120934	0
BP	GO:0046394	carboxylic acid biosynthetic process	2/97	22/4854	0.0704843849862851	0.647785062016811	101102999/101120934	GLUL/LOC101120934	2	2	101102999/101120934	0
BP	GO:0006955	immune response	4/97	81/4854	0.0778047411693322	0.682559774803687	101113771/101117556/101116050/101110076	LOC101113771/CCL24/TMEM173/PRG4	4	2	101113771/101110076	2	101117556/101116050
BP	GO:0002376	immune system process	4/97	86/4854	0.0922550030305181	0.715985716474523	101113771/101117556/101116050/101110076	LOC101113771/CCL24/TMEM173/PRG4	4	2	101113771/101110076	2	101117556/101116050
BP	GO:0007275	multicellular organism development	3/97	55/4854	0.0964992859426215	0.715985716474523	101109745/101107969/443405	WNT5A/LAMA4/MYOD1	3	0		3	101109745/101107969/443405
BP	GO:0048856	anatomical structure development	3/97	60/4854	0.117417595283688	0.715985716474523	101109745/101107969/443405	WNT5A/LAMA4/MYOD1	3	0		3	101109745/101107969/443405
BP	GO:0006928	movement of cell or subcellular component	3/97	67/4854	0.149227782331391	0.715985716474523	101107969/101112623/101102946	LAMA4/LOC101112623/KIF11	3	0		3	101107969/101112623/101102946
BP	GO:0006950	response to stress	4/97	103/4854	0.14983577263213	0.715985716474523	101118667/101116050/101123664/101109980	NEIL2/TMEM173/FGG/BRCA2	4	1	101123664	3	101118667/101116050/101109980
BP	GO:0006457	protein folding	2/97	37/4854	0.168272972158135	0.715985716474523	100037672/101112429	GRPEL1/PFDN6	2	2	100037672/101112429	0
BP	GO:0071103	DNA conformation change	2/97	38/4854	0.175431897541504	0.715985716474523	105616896/101108762	LOC105616896/TOP2A	2	1	105616896	1	101108762
BP	GO:0006302	double-strand break repair	1/97	10/4854	0.182944444495359	0.715985716474523	101109980	BRCA2	1	0		1	101109980
BP	GO:0048513	animal organ development	1/97	10/4854	0.182944444495359	0.715985716474523	443405	MYOD1	1	0		1	443405
BP	GO:0048518	positive regulation of biological process	2/97	40/4854	0.189890375288401	0.715985716474523	101113261/101116050	IL34/TMEM173	2	0		2	101113261/101116050
BP	GO:0019220	regulation of phosphate metabolic process	1/97	11/4854	0.199305796453235	0.715985716474523	101113261	IL34	1	0		1	101113261
BP	GO:0032879	regulation of localization	1/97	11/4854	0.199305796453235	0.715985716474523	101107969	LAMA4	1	0		1	101107969
BP	GO:0048584	positive regulation of response to stimulus	1/97	11/4854	0.199305796453235	0.715985716474523	101116050	TMEM173	1	0		1	101116050
BP	GO:0051174	regulation of phosphorus metabolic process	1/97	11/4854	0.199305796453235	0.715985716474523	101113261	IL34	1	0		1	101113261
BP	GO:0050793	regulation of developmental process	1/97	12/4854	0.215342826753469	0.715985716474523	101107969	LAMA4	1	0		1	101107969
BP	GO:0048583	regulation of response to stimulus	4/97	120/4854	0.217921115794848	0.715985716474523	101115645/101119285/101116050/101103280	PLEKHG2/GPC3/TMEM173/TIAM1	4	0		4	101115645/101119285/101116050/101103280
BP	GO:0006486	protein glycosylation	2/97	44/4854	0.219243182754869	0.715985716474523	101114207/101116588	ST3GAL2/ST6GALNAC1	2	0		2	101114207/101116588
BP	GO:0009101	glycoprotein biosynthetic process	2/97	44/4854	0.219243182754869	0.715985716474523	101114207/101116588	ST3GAL2/ST6GALNAC1	2	0		2	101114207/101116588
BP	GO:0043413	macromolecule glycosylation	2/97	44/4854	0.219243182754869	0.715985716474523	101114207/101116588	ST3GAL2/ST6GALNAC1	2	0		2	101114207/101116588
BP	GO:0070085	glycosylation	2/97	44/4854	0.219243182754869	0.715985716474523	101114207/101116588	ST3GAL2/ST6GALNAC1	2	0		2	101114207/101116588
BP	GO:0009100	glycoprotein metabolic process	2/97	45/4854	0.226647641226356	0.715985716474523	101114207/101116588	ST3GAL2/ST6GALNAC1	2	0		2	101114207/101116588
BP	GO:0006310	DNA recombination	1/97	13/4854	0.231061898584306	0.715985716474523	101109980	BRCA2	1	0		1	101109980
BP	GO:0015988	energy coupled proton transmembrane transport, against electrochemical gradient	1/97	13/4854	0.231061898584306	0.715985716474523	101123476	ATP6V0A1	1	1	101123476	0
BP	GO:0015991	ATP hydrolysis coupled proton transport	1/97	13/4854	0.231061898584306	0.715985716474523	101123476	ATP6V0A1	1	1	101123476	0
BP	GO:0030154	cell differentiation	1/97	13/4854	0.231061898584306	0.715985716474523	101123554	NOTCH3	1	0		1	101123554
BP	GO:0032268	regulation of cellular protein metabolic process	1/97	13/4854	0.231061898584306	0.715985716474523	101113261	IL34	1	0		1	101113261
BP	GO:0090662	ATP hydrolysis coupled transmembrane transport	1/97	13/4854	0.231061898584306	0.715985716474523	101123476	ATP6V0A1	1	1	101123476	0
BP	GO:0099131	ATP hydrolysis coupled ion transmembrane transport	1/97	13/4854	0.231061898584306	0.715985716474523	101123476	ATP6V0A1	1	1	101123476	0
BP	GO:0099132	ATP hydrolysis coupled cation transmembrane transport	1/97	13/4854	0.231061898584306	0.715985716474523	101123476	ATP6V0A1	1	1	101123476	0
BP	GO:0051276	chromosome organization	3/97	88/4854	0.2569902335234	0.715985716474523	105616896/101109495/101108762	LOC105616896/LOC101109495/TOP2A	3	2	105616896/101109495	1	101108762
BP	GO:0006790	sulfur compound metabolic process	1/97	15/4854	0.26157100417963	0.715985716474523	101123398	CIAPIN1	1	1	101123398	0
BP	GO:0006813	potassium ion transport	1/97	15/4854	0.26157100417963	0.715985716474523	101118349	KCNT1	1	1	101118349	0
BP	GO:0009893	positive regulation of metabolic process	1/97	15/4854	0.26157100417963	0.715985716474523	101113261	IL34	1	0		1	101113261
BP	GO:0010604	positive regulation of macromolecule metabolic process	1/97	15/4854	0.26157100417963	0.715985716474523	101113261	IL34	1	0		1	101113261
BP	GO:0018205	peptidyl-lysine modification	1/97	15/4854	0.26157100417963	0.715985716474523	101109495	LOC101109495	1	1	101109495	0
BP	GO:0019359	nicotinamide nucleotide biosynthetic process	1/97	15/4854	0.26157100417963	0.715985716474523	780506	NAMPT	1	1	780506	0
BP	GO:0019363	pyridine nucleotide biosynthetic process	1/97	15/4854	0.26157100417963	0.715985716474523	780506	NAMPT	1	1	780506	0
BP	GO:0031325	positive regulation of cellular metabolic process	1/97	15/4854	0.26157100417963	0.715985716474523	101113261	IL34	1	0		1	101113261
BP	GO:0048731	system development	1/97	15/4854	0.26157100417963	0.715985716474523	443405	MYOD1	1	0		1	443405
BP	GO:0051173	positive regulation of nitrogen compound metabolic process	1/97	15/4854	0.26157100417963	0.715985716474523	101113261	IL34	1	0		1	101113261
BP	GO:0072525	pyridine-containing compound biosynthetic process	1/97	15/4854	0.26157100417963	0.715985716474523	780506	NAMPT	1	1	780506	0
BP	GO:0006629	lipid metabolic process	4/97	136/4854	0.288206519360222	0.715985716474523	101109049/101120481/101102423/101108615	FADS1/LOC101120481/PLCXD3/FADS2	4	1	101102423	3	101109049/101120481/101108615
BP	GO:0019752	carboxylic acid metabolic process	3/97	94/4854	0.289735945095738	0.715985716474523	101102999/101114543/101120934	GLUL/ITIH5/LOC101120934	3	2	101102999/101120934	1	101114543
BP	GO:0016569	covalent chromatin modification	1/97	17/4854	0.290881590023379	0.715985716474523	101109495	LOC101109495	1	1	101109495	0
BP	GO:0016570	histone modification	1/97	17/4854	0.290881590023379	0.715985716474523	101109495	LOC101109495	1	1	101109495	0
BP	GO:0019362	pyridine nucleotide metabolic process	1/97	17/4854	0.290881590023379	0.715985716474523	780506	NAMPT	1	1	780506	0
BP	GO:0046496	nicotinamide nucleotide metabolic process	1/97	17/4854	0.290881590023379	0.715985716474523	780506	NAMPT	1	1	780506	0
BP	GO:0048869	cellular developmental process	1/97	17/4854	0.290881590023379	0.715985716474523	101123554	NOTCH3	1	0		1	101123554
BP	GO:0072524	pyridine-containing compound metabolic process	1/97	17/4854	0.290881590023379	0.715985716474523	780506	NAMPT	1	1	780506	0
BP	GO:0006325	chromatin organization	2/97	54/4854	0.293717155247666	0.715985716474523	105616896/101109495	LOC105616896/LOC101109495	2	2	105616896/101109495	0
BP	GO:0007266	Rho protein signal transduction	2/97	54/4854	0.293717155247666	0.715985716474523	101115645/101103280	PLEKHG2/TIAM1	2	0		2	101115645/101103280
BP	GO:0035023	regulation of Rho protein signal transduction	2/97	54/4854	0.293717155247666	0.715985716474523	101115645/101103280	PLEKHG2/TIAM1	2	0		2	101115645/101103280
BP	GO:0006082	organic acid metabolic process	3/97	95/4854	0.295231207184245	0.715985716474523	101102999/101114543/101120934	GLUL/ITIH5/LOC101120934	3	2	101102999/101120934	1	101114543
BP	GO:0043436	oxoacid metabolic process	3/97	95/4854	0.295231207184245	0.715985716474523	101102999/101114543/101120934	GLUL/ITIH5/LOC101120934	3	2	101102999/101120934	1	101114543
BP	GO:0006508	proteolysis	8/97	316/4854	0.295817775008087	0.715985716474523	101107644/101121054/101122213/101113590/101106200/101121570/101107516/101111218	PRCP/ECE2/MMP15/ADAM19/PAMR1/PCSK5/C1RL/ADAM33	8	2	101121054/101107516	6	101107644/101122213/101113590/101106200/101121570/101111218
BP	GO:0008380	RNA splicing	1/97	18/4854	0.30510207498673	0.715985716474523	101107883	PRPF18	1	1	101107883	0
BP	GO:0051258	protein polymerization	1/97	18/4854	0.30510207498673	0.715985716474523	101123664	FGG	1	1	101123664	0
BP	GO:0007264	small GTPase mediated signal transduction	3/97	97/4854	0.306242385947632	0.715985716474523	101120047/101115645/101103280	RASGEF1A/PLEKHG2/TIAM1	3	1	101120047	2	101115645/101103280
BP	GO:0006281	DNA repair	2/97	56/4854	0.308589288826846	0.715985716474523	101118667/101109980	NEIL2/BRCA2	2	0		2	101118667/101109980
BP	GO:1901135	carbohydrate derivative metabolic process	4/97	142/4854	0.315445775182523	0.715985716474523	101114543/101114207/101116588/101122150	ITIH5/ST3GAL2/ST6GALNAC1/PANK1	4	1	101122150	3	101114543/101114207/101116588
BP	GO:0006952	defense response	1/97	19/4854	0.319040267444606	0.715985716474523	101116050	TMEM173	1	0		1	101116050
BP	GO:0016055	Wnt signaling pathway	1/97	19/4854	0.319040267444606	0.715985716474523	101109745	WNT5A	1	0		1	101109745
BP	GO:0198738	cell-cell signaling by wnt	1/97	19/4854	0.319040267444606	0.715985716474523	101109745	WNT5A	1	0		1	101109745
BP	GO:1905114	cell surface receptor signaling pathway involved in cell-cell signaling	1/97	19/4854	0.319040267444606	0.715985716474523	101109745	WNT5A	1	0		1	101109745
BP	GO:1901137	carbohydrate derivative biosynthetic process	3/97	101/4854	0.328313185692181	0.721663200446672	101114207/101116588/101122150	ST3GAL2/ST6GALNAC1/PANK1	3	1	101122150	2	101114207/101116588
BP	GO:0007018	microtubule-based movement	2/97	59/4854	0.330781605803058	0.721663200446672	101112623/101102946	LOC101112623/KIF11	2	0		2	101112623/101102946
BP	GO:0033036	macromolecule localization	4/97	146/4854	0.333744469342641	0.721663200446672	101109783/101104619/101111443/101111552	LOC101109783/APOA2/APOLD1/VPS18	4	3	101104619/101111443/101111552	1	101109783
BP	GO:0006520	cellular amino acid metabolic process	2/97	61/4854	0.345472798310787	0.721663200446672	101102999/101120934	GLUL/LOC101120934	2	2	101102999/101120934	0
BP	GO:0007267	cell-cell signaling	1/97	21/4854	0.346091853368081	0.721663200446672	101109745	WNT5A	1	0		1	101109745
BP	GO:0006974	cellular response to DNA damage stimulus	2/97	62/4854	0.35278105832375	0.721663200446672	101118667/101109980	NEIL2/BRCA2	2	0		2	101118667/101109980
BP	GO:0033554	cellular response to stress	2/97	62/4854	0.35278105832375	0.721663200446672	101118667/101109980	NEIL2/BRCA2	2	0		2	101118667/101109980
BP	GO:0055114	oxidation-reduction process	8/97	339/4854	0.365947646783431	0.721663200446672	101113899/101109831/101108618/101104842/100144423/443257/780499/101111328	MSRB1/ALDH1A3/P3H2/FMO2/CYP19/IDH1/XDH/PHGDH	8	3	101113899/101104842/780499	5	101109831/101108618/100144423/443257/101111328
BP	GO:0071702	organic substance transport	4/97	154/4854	0.370478441605522	0.721663200446672	101109783/101104619/101111443/101111552	LOC101109783/APOA2/APOLD1/VPS18	4	3	101104619/101111443/101111552	1	101109783
BP	GO:0005975	carbohydrate metabolic process	3/97	110/4854	0.377877203235193	0.721663200446672	101107621/101110626/101118573	PFKFB3/PFKFB4/LOC101118573	3	3	101107621/101110626/101118573	0
BP	GO:0009165	nucleotide biosynthetic process	2/97	66/4854	0.381721843554205	0.721663200446672	780506/101122150	NAMPT/PANK1	2	2	780506/101122150	0
BP	GO:1901293	nucleoside phosphate biosynthetic process	2/97	66/4854	0.381721843554205	0.721663200446672	780506/101122150	NAMPT/PANK1	2	2	780506/101122150	0
BP	GO:0009966	regulation of signal transduction	3/97	112/4854	0.388816322747278	0.721663200446672	101115645/101119285/101103280	PLEKHG2/GPC3/TIAM1	3	0		3	101115645/101119285/101103280
BP	GO:0010646	regulation of cell communication	3/97	112/4854	0.388816322747278	0.721663200446672	101115645/101119285/101103280	PLEKHG2/GPC3/TIAM1	3	0		3	101115645/101119285/101103280
BP	GO:0007166	cell surface receptor signaling pathway	2/97	67/4854	0.388875506976445	0.721663200446672	101109745/101122197	WNT5A/FZD6	2	0		2	101109745/101122197
BP	GO:0007265	Ras protein signal transduction	2/97	67/4854	0.388875506976445	0.721663200446672	101115645/101103280	PLEKHG2/TIAM1	2	0		2	101115645/101103280
BP	GO:0015672	monovalent inorganic cation transport	2/97	67/4854	0.388875506976445	0.721663200446672	101118349/101123476	KCNT1/ATP6V0A1	2	2	101118349/101123476	0
BP	GO:0046578	regulation of Ras protein signal transduction	2/97	67/4854	0.388875506976445	0.721663200446672	101115645/101103280	PLEKHG2/TIAM1	2	0		2	101115645/101103280
BP	GO:0023051	regulation of signaling	3/97	113/4854	0.394269926087882	0.724705673666297	101115645/101119285/101103280	PLEKHG2/GPC3/TIAM1	3	0		3	101115645/101119285/101103280
BP	GO:0044085	cellular component biogenesis	4/97	168/4854	0.434369183156349	0.780350400354037	105616896/101123398/101102180/101123664	LOC105616896/CIAPIN1/PES1/FGG	4	4	105616896/101123398/101102180/101123664	0
BP	GO:0035556	intracellular signal transduction	5/97	216/4854	0.434652029505624	0.780350400354037	101120047/101115645/101114291/101103280/101120281	RASGEF1A/PLEKHG2/CDC42BPA/TIAM1/RCAN2	5	1	101120047	4	101115645/101114291/101103280/101120281
BP	GO:0051056	regulation of small GTPase mediated signal transduction	2/97	74/4854	0.437875471399797	0.780350400354037	101115645/101103280	PLEKHG2/TIAM1	2	0		2	101115645/101103280
BP	GO:0034622	cellular protein-containing complex assembly	2/97	76/4854	0.451493320187067	0.780350400354037	105616896/101123664	LOC105616896/FGG	2	2	105616896/101123664	0
BP	GO:0006323	DNA packaging	1/97	30/4854	0.455240892285261	0.780350400354037	105616896	LOC105616896	1	1	105616896	0
BP	GO:0006334	nucleosome assembly	1/97	30/4854	0.455240892285261	0.780350400354037	105616896	LOC105616896	1	1	105616896	0
BP	GO:0031497	chromatin assembly	1/97	30/4854	0.455240892285261	0.780350400354037	105616896	LOC105616896	1	1	105616896	0
BP	GO:1902531	regulation of intracellular signal transduction	2/97	78/4854	0.464926241344378	0.780350400354037	101115645/101103280	PLEKHG2/TIAM1	2	0		2	101115645/101103280
BP	GO:0034728	nucleosome organization	1/97	31/4854	0.466194796399757	0.780350400354037	105616896	LOC105616896	1	1	105616896	0
BP	GO:0042254	ribosome biogenesis	1/97	31/4854	0.466194796399757	0.780350400354037	101102180	PES1	1	1	101102180	0
BP	GO:0006259	DNA metabolic process	3/97	127/4854	0.469018893477038	0.780350400354037	101118667/101108762/101109980	NEIL2/TOP2A/BRCA2	3	0		3	101118667/101108762/101109980
BP	GO:0006333	chromatin assembly or disassembly	1/97	32/4854	0.476930667175047	0.786731784314394	105616896	LOC105616896	1	1	105616896	0
BP	GO:0007017	microtubule-based process	2/97	81/4854	0.484714294487653	0.792795413865399	101112623/101102946	LOC101112623/KIF11	2	0		2	101112623/101102946
BP	GO:0006397	mRNA processing	1/97	34/4854	0.497765407173988	0.793105134101745	101118493	SMNDC1	1	1	101118493	0
BP	GO:0009117	nucleotide metabolic process	2/97	84/4854	0.504051731014534	0.793105134101745	780506/101122150	NAMPT/PANK1	2	2	780506/101122150	0
BP	GO:0065004	protein-DNA complex assembly	1/97	35/4854	0.50787261785949	0.793105134101745	105616896	LOC105616896	1	1	105616896	0
BP	GO:1902600	proton transmembrane transport	1/97	35/4854	0.50787261785949	0.793105134101745	101123476	ATP6V0A1	1	1	101123476	0
BP	GO:0006753	nucleoside phosphate metabolic process	2/97	86/4854	0.516685086504133	0.793105134101745	780506/101122150	NAMPT/PANK1	2	2	780506/101122150	0
BP	GO:0022613	ribonucleoprotein complex biogenesis	1/97	36/4854	0.517778481330673	0.793105134101745	101102180	PES1	1	1	101102180	0
BP	GO:0048522	positive regulation of cellular process	1/97	36/4854	0.517778481330673	0.793105134101745	101113261	IL34	1	0		1	101113261
BP	GO:0071824	protein-DNA complex subunit organization	1/97	36/4854	0.517778481330673	0.793105134101745	105616896	LOC105616896	1	1	105616896	0
BP	GO:0022607	cellular component assembly	3/97	138/4854	0.524849609248075	0.797606099093531	105616896/101123398/101123664	LOC105616896/CIAPIN1/FGG	3	3	105616896/101123398/101123664	0
BP	GO:0071840	cellular component organization or biogenesis	6/97	295/4854	0.543351948361838	0.819272859639334	105616896/101123398/101109495/101102180/101123664/101108762	LOC105616896/CIAPIN1/LOC101109495/PES1/FGG/TOP2A	6	5	105616896/101123398/101109495/101102180/101123664	1	101108762
BP	GO:0009152	purine ribonucleotide biosynthetic process	1/97	41/4854	0.564423863930602	0.831555768996993	101122150	PANK1	1	1	101122150	0
BP	GO:0009260	ribonucleotide biosynthetic process	1/97	41/4854	0.564423863930602	0.831555768996993	101122150	PANK1	1	1	101122150	0
BP	GO:0046390	ribose phosphate biosynthetic process	1/97	41/4854	0.564423863930602	0.831555768996993	101122150	PANK1	1	1	101122150	0
BP	GO:0090407	organophosphate biosynthetic process	2/97	95/4854	0.570880644204492	0.83178988588748	780506/101122150	NAMPT/PANK1	2	2	780506/101122150	0
BP	GO:0016071	mRNA metabolic process	1/97	42/4854	0.573202356596035	0.83178988588748	101118493	SMNDC1	1	1	101118493	0
BP	GO:0006164	purine nucleotide biosynthetic process	1/97	43/4854	0.581805717238218	0.837973906171464	101122150	PANK1	1	1	101122150	0
BP	GO:0072522	purine-containing compound biosynthetic process	1/97	44/4854	0.590237404086668	0.842256516357021	101122150	PANK1	1	1	101122150	0
BP	GO:0098655	cation transmembrane transport	1/97	45/4854	0.598500807788039	0.842256516357021	101123476	ATP6V0A1	1	1	101123476	0
BP	GO:0098662	inorganic cation transmembrane transport	1/97	45/4854	0.598500807788039	0.842256516357021	101123476	ATP6V0A1	1	1	101123476	0
BP	GO:0055086	nucleobase-containing small molecule metabolic process	2/97	101/4854	0.604533835524786	0.842256516357021	780506/101122150	NAMPT/PANK1	2	2	780506/101122150	0
BP	GO:0098660	inorganic ion transmembrane transport	1/97	46/4854	0.606599252713088	0.842256516357021	101123476	ATP6V0A1	1	1	101123476	0
BP	GO:0016043	cellular component organization	5/97	265/4854	0.617871938625802	0.85178060110557	105616896/101123398/101109495/101123664/101108762	LOC105616896/CIAPIN1/LOC101109495/FGG/TOP2A	5	4	105616896/101123398/101109495/101123664	1	101108762
BP	GO:0018193	peptidyl-amino acid modification	1/97	48/4854	0.622314240004987	0.851820200857889	101109495	LOC101109495	1	1	101109495	0
BP	GO:0034220	ion transmembrane transport	1/97	50/4854	0.637407683515266	0.861174774035929	101123476	ATP6V0A1	1	1	101123476	0
BP	GO:0030163	protein catabolic process	1/97	52/4854	0.65190391991673	0.861174774035929	101105833	PSMD3	1	1	101105833	0
BP	GO:0009150	purine ribonucleotide metabolic process	1/97	53/4854	0.658935431738487	0.861174774035929	101122150	PANK1	1	1	101122150	0
BP	GO:0009259	ribonucleotide metabolic process	1/97	53/4854	0.658935431738487	0.861174774035929	101122150	PANK1	1	1	101122150	0
BP	GO:0010941	regulation of cell death	1/97	54/4854	0.665826342615673	0.861174774035929	101110953	CASP9	1	0		1	101110953
BP	GO:0042981	regulation of apoptotic process	1/97	54/4854	0.665826342615673	0.861174774035929	101110953	CASP9	1	0		1	101110953
BP	GO:0043067	regulation of programmed cell death	1/97	54/4854	0.665826342615673	0.861174774035929	101110953	CASP9	1	0		1	101110953
BP	GO:0006163	purine nucleotide metabolic process	1/97	55/4854	0.672579435275314	0.861174774035929	101122150	PANK1	1	1	101122150	0
BP	GO:0019693	ribose phosphate metabolic process	1/97	55/4854	0.672579435275314	0.861174774035929	101122150	PANK1	1	1	101122150	0
BP	GO:0006396	RNA processing	2/97	115/4854	0.675294542233363	0.861174774035929	101118493/101107883	SMNDC1/PRPF18	2	2	101118493/101107883	0
BP	GO:0072521	purine-containing compound metabolic process	1/97	56/4854	0.679197437938014	0.861174774035929	101122150	PANK1	1	1	101122150	0
BP	GO:0006996	organelle organization	3/97	174/4854	0.682692955582887	0.861174774035929	105616896/101109495/101108762	LOC105616896/LOC101109495/TOP2A	3	2	105616896/101109495	1	101108762
BP	GO:0065003	protein-containing complex assembly	2/97	121/4854	0.702363855511537	0.880235221517705	105616896/101123664	LOC105616896/FGG	2	2	105616896/101123664	0
BP	GO:0006915	apoptotic process	1/97	63/4854	0.721959139712034	0.88188679724318	101110953	CASP9	1	0		1	101110953
BP	GO:0008219	cell death	1/97	63/4854	0.721959139712034	0.88188679724318	101110953	CASP9	1	0		1	101110953
BP	GO:0009057	macromolecule catabolic process	1/97	63/4854	0.721959139712034	0.88188679724318	101105833	PSMD3	1	1	101105833	0
BP	GO:0012501	programmed cell death	1/97	63/4854	0.721959139712034	0.88188679724318	101110953	CASP9	1	0		1	101110953
BP	GO:0043933	protein-containing complex subunit organization	2/97	128/4854	0.731578327640637	0.885295563357269	105616896/101123664	LOC105616896/FGG	2	2	105616896/101123664	0
BP	GO:0006812	cation transport	2/97	129/4854	0.735549825322488	0.885295563357269	101118349/101123476	KCNT1/ATP6V0A1	2	2	101118349/101123476	0
BP	GO:0030001	metal ion transport	1/97	66/4854	0.738510806738447	0.885295563357269	101118349	KCNT1	1	1	101118349	0
BP	GO:1901565	organonitrogen compound catabolic process	1/97	68/4854	0.748999578003883	0.892326657745366	101105833	PSMD3	1	1	101105833	0
BP	GO:0007156	homophilic cell adhesion via plasma membrane adhesion molecules	1/97	73/4854	0.773434718324265	0.910060994697135	101118052	PCDH18	1	0		1	101118052
BP	GO:0098742	cell-cell adhesion via plasma-membrane adhesion molecules	1/97	73/4854	0.773434718324265	0.910060994697135	101118052	PCDH18	1	0		1	101118052
BP	GO:0098609	cell-cell adhesion	1/97	74/4854	0.778031420336929	0.910060994697135	101118052	PCDH18	1	0		1	101118052
BP	GO:0019637	organophosphate metabolic process	2/97	143/4854	0.786131575917743	0.913996350314002	780506/101122150	NAMPT/PANK1	2	2	780506/101122150	0
BP	GO:0006886	intracellular protein transport	1/97	82/4854	0.81163125575402	0.936808455181838	101111552	VPS18	1	1	101111552	0
BP	GO:0065008	regulation of biological quality	1/97	83/4854	0.815460209691962	0.936808455181838	101123664	FGG	1	1	101123664	0
BP	GO:0034613	cellular protein localization	1/97	89/4854	0.836868656448615	0.942587170303617	101111552	VPS18	1	1	101111552	0
BP	GO:0070727	cellular macromolecule localization	1/97	89/4854	0.836868656448615	0.942587170303617	101111552	VPS18	1	1	101111552	0
BP	GO:1901566	organonitrogen compound biosynthetic process	7/97	477/4854	0.853694174434926	0.942587170303617	780506/101102999/101120934/101114207/101116588/101122150/101117239	NAMPT/GLUL/LOC101120934/ST3GAL2/ST6GALNAC1/PANK1/MRPS5	7	5	780506/101102999/101120934/101122150/101117239	2	101114207/101116588
BP	GO:0046907	intracellular transport	1/97	96/4854	0.858754961648669	0.942587170303617	101111552	VPS18	1	1	101111552	0
BP	GO:0051649	establishment of localization in cell	1/97	97/4854	0.86163448428845	0.942587170303617	101111552	VPS18	1	1	101111552	0
BP	GO:0015031	protein transport	1/97	98/4854	0.864455895897451	0.942587170303617	101111552	VPS18	1	1	101111552	0
BP	GO:0015833	peptide transport	1/97	98/4854	0.864455895897451	0.942587170303617	101111552	VPS18	1	1	101111552	0
BP	GO:0016192	vesicle-mediated transport	1/97	99/4854	0.867220357230073	0.942587170303617	101111552	VPS18	1	1	101111552	0
BP	GO:0045184	establishment of protein localization	1/97	99/4854	0.867220357230073	0.942587170303617	101111552	VPS18	1	1	101111552	0
BP	GO:0042886	amide transport	1/97	100/4854	0.869929006094149	0.942587170303617	101111552	VPS18	1	1	101111552	0
BP	GO:0008104	protein localization	1/97	105/4854	0.882673336237516	0.942587170303617	101111552	VPS18	1	1	101111552	0
BP	GO:0007186	G-protein-coupled receptor signaling pathway	4/97	318/4854	0.88848937086405	0.942587170303617	101119373/101102850/101114118/101122062	GPR143/ACKR3/LPAR6/LOC101122062	4	0		4	101119373/101102850/101114118/101122062
BP	GO:1901575	organic substance catabolic process	1/97	108/4854	0.889718260336984	0.942587170303617	101105833	PSMD3	1	1	101105833	0
BP	GO:0055085	transmembrane transport	5/97	383/4854	0.891121779068227	0.942587170303617	654334/101103249/101121159/101123476/101118797	SLCO2A1/SLC43A2/LOC101121159/ATP6V0A1/SLC2A4	5	3	101103249/101123476/101118797	2	654334/101121159
BP	GO:0006468	protein phosphorylation	5/97	385/4854	0.893748456816383	0.942587170303617	101115086/101113261/101122497/101114291/101118810	TNIK/IL34/SIK1/CDC42BPA/HIPK4	5	1	101122497	4	101115086/101113261/101114291/101118810
BP	GO:0009056	catabolic process	1/97	115/4854	0.904569727787663	0.942625251121523	101105833	PSMD3	1	1	101105833	0
BP	GO:0071705	nitrogen compound transport	1/97	116/4854	0.906523037854048	0.942625251121523	101111552	VPS18	1	1	101111552	0
BP	GO:0051641	cellular localization	1/97	117/4854	0.908436770510898	0.942625251121523	101111552	VPS18	1	1	101111552	0
BP	GO:0016310	phosphorylation	5/97	409/4854	0.921291636242639	0.950851795694274	101115086/101113261/101122497/101114291/101118810	TNIK/IL34/SIK1/CDC42BPA/HIPK4	5	1	101122497	4	101115086/101113261/101114291/101118810
BP	GO:0006811	ion transport	2/97	276/4854	0.977517519564373	0.999388821274604	101118349/101123476	KCNT1/ATP6V0A1	2	2	101118349/101123476	0
BP	GO:0006412	translation	1/97	338/4854	0.999153085956399	0.999388821274604	101117239	MRPS5	1	1	101117239	0
BP	GO:0043043	peptide biosynthetic process	1/97	340/4854	0.999189081217563	0.999388821274604	101117239	MRPS5	1	1	101117239	0
BP	GO:0043604	amide biosynthetic process	1/97	344/4854	0.999256590590062	0.999388821274604	101117239	MRPS5	1	1	101117239	0
BP	GO:0006518	peptide metabolic process	1/97	346/4854	0.999288228313839	0.999388821274604	101117239	MRPS5	1	1	101117239	0
BP	GO:0043603	cellular amide metabolic process	1/97	353/4854	0.999388821274604	0.999388821274604	101117239	MRPS5	1	1	101117239	0
CC	GO:0005576	extracellular region	17/58	216/3082	1.9098071567083e-07	6.68432504847906e-06	101118853/443325/101120204/101109745/101113168/101122213/101113261/101113771/105601867/101109783/443318/101117556/105605547/101104619/101123664/101111443/443510	ANOS1/IGF2/LOC101120204/WNT5A/LOC101113168/MMP15/IL34/LOC101113771/LOC105601867/LOC101109783/IGF1/CCL24/PRRG3/APOA2/FGG/APOLD1/SPP2	17	7	101120204/101113771/105601867/101104619/101123664/101111443/443510	10	101118853/443325/101109745/101113168/101122213/101113261/101109783/443318/101117556/105605547
CC	GO:0044421	extracellular region part	4/58	45/3082	0.00947693375810318	0.165846340766806	101113168/101122213/101113261/101123664	LOC101113168/MMP15/IL34/FGG	4	1	101123664	3	101113168/101122213/101113261
CC	GO:0005615	extracellular space	3/58	30/3082	0.0179138433691933	0.208994839307255	101113168/101113261/101123664	LOC101113168/IL34/FGG	3	1	101123664	2	101113168/101113261
CC	GO:0005634	nucleus	12/58	405/3082	0.0700308283183673	0.612769747785714	105616896/101114932/100913164/101118909/101104924/101113612/101118598/101118493/101102180/101107883/443405/101117625	LOC105616896/ZFX/EHF/C21H11orf54/DIEXF/TMEM201/NOL10/SMNDC1/PES1/PRPF18/MYOD1/PPARD	12	10	105616896/101114932/101118909/101104924/101113612/101118598/101118493/101102180/101107883/101117625	2	100913164/443405
CC	GO:0031012	extracellular matrix	1/58	15/3082	0.248459133206489	0.999967253883164	101122213	MMP15	1	0		1	101122213
CC	GO:0033177	proton-transporting two-sector ATPase complex, proton-transporting domain	1/58	16/3082	0.262671513471903	0.999967253883164	101123476	ATP6V0A1	1	1	101123476	0
CC	GO:0044428	nuclear part	3/58	103/3082	0.306072588443695	0.999967253883164	101113612/101102180/101107883	TMEM201/PES1/PRPF18	3	3	101113612/101102180/101107883	0
CC	GO:0031226	intrinsic component of plasma membrane	1/58	24/3082	0.367253337628256	0.999967253883164	101119285	GPC3	1	0		1	101119285
CC	GO:0000502	proteasome complex	1/58	25/3082	0.37925441886356	0.999967253883164	101105833	PSMD3	1	1	101105833	0
CC	GO:0016469	proton-transporting two-sector ATPase complex	1/58	25/3082	0.37925441886356	0.999967253883164	101123476	ATP6V0A1	1	1	101123476	0
CC	GO:1905369	endopeptidase complex	1/58	25/3082	0.37925441886356	0.999967253883164	101105833	PSMD3	1	1	101105833	0
CC	GO:0019866	organelle inner membrane	1/58	29/3082	0.425061691441095	0.999967253883164	101113612	TMEM201	1	1	101113612	0
CC	GO:1905368	peptidase complex	1/58	30/3082	0.435984201069794	0.999967253883164	101105833	PSMD3	1	1	101105833	0
CC	GO:0016459	myosin complex	1/58	39/3082	0.525542577322036	0.999967253883164	101117822	MYO1B	1	0		1	101117822
CC	GO:0044459	plasma membrane part	1/58	44/3082	0.569095130182715	0.999967253883164	101119285	GPC3	1	0		1	101119285
CC	GO:0005886	plasma membrane	1/58	53/3082	0.637809128505489	0.999967253883164	101119285	GPC3	1	0		1	101119285
CC	GO:0015629	actin cytoskeleton	1/58	57/3082	0.66477669241934	0.999967253883164	101117822	MYO1B	1	0		1	101117822
CC	GO:0031967	organelle envelope	1/58	58/3082	0.671204114515102	0.999967253883164	101113612	TMEM201	1	1	101113612	0
CC	GO:0031975	envelope	1/58	58/3082	0.671204114515102	0.999967253883164	101113612	TMEM201	1	1	101113612	0
CC	GO:0071944	cell periphery	1/58	64/3082	0.707301595108673	0.999967253883164	101119285	GPC3	1	0		1	101119285
CC	GO:0031981	nuclear lumen	1/58	78/3082	0.777065312748157	0.999967253883164	101102180	PES1	1	1	101102180	0
CC	GO:0031090	organelle membrane	1/58	79/3082	0.781369644259677	0.999967253883164	101113612	TMEM201	1	1	101113612	0
CC	GO:0031974	membrane-enclosed lumen	1/58	87/3082	0.81298763920882	0.999967253883164	101102180	PES1	1	1	101102180	0
CC	GO:0043233	organelle lumen	1/58	87/3082	0.81298763920882	0.999967253883164	101102180	PES1	1	1	101102180	0
CC	GO:0070013	intracellular organelle lumen	1/58	87/3082	0.81298763920882	0.999967253883164	101102180	PES1	1	1	101102180	0
CC	GO:0044430	cytoskeletal part	1/58	90/3082	0.823646908859147	0.999967253883164	101117822	MYO1B	1	0		1	101117822
CC	GO:0012505	endomembrane system	1/58	100/3082	0.855043104240789	0.999967253883164	101113612	TMEM201	1	1	101113612	0
CC	GO:0005856	cytoskeleton	1/58	108/3082	0.876144388476623	0.999967253883164	101117822	MYO1B	1	0		1	101117822
CC	GO:1902494	catalytic complex	1/58	108/3082	0.876144388476623	0.999967253883164	101105833	PSMD3	1	1	101105833	0
CC	GO:0098796	membrane protein complex	1/58	115/3082	0.892110174666753	0.999967253883164	101123476	ATP6V0A1	1	1	101123476	0
CC	GO:0044446	intracellular organelle part	4/58	417/3082	0.964486258304167	0.999967253883164	101113612/101102180/101107883/101117822	TMEM201/PES1/PRPF18/MYO1B	4	3	101113612/101102180/101107883	1	101117822
CC	GO:0044422	organelle part	4/58	419/3082	0.965512428414666	0.999967253883164	101113612/101102180/101107883/101117822	TMEM201/PES1/PRPF18/MYO1B	4	3	101113612/101102180/101107883	1	101117822
CC	GO:1990904	ribonucleoprotein complex	2/58	300/3082	0.981662612172657	0.999967253883164	101107883/101117239	PRPF18/MRPS5	2	2	101107883/101117239	0
CC	GO:0005840	ribosome	1/58	276/3082	0.995892502260979	0.999967253883164	101117239	MRPS5	1	1	101117239	0
CC	GO:0044444	cytoplasmic part	1/58	498/3082	0.999967253883164	0.999967253883164	101117239	MRPS5	1	1	101117239	0
MF	GO:0005102	signaling receptor binding	12/159	181/7897	0.000276943526163204	0.0398798677675013	443325/101109745/101113261/101113771/101116705/443318/101107969/101117556/443371/101122038/101123664/101116719	IGF2/WNT5A/IL34/LOC101113771/IL33/IGF1/LAMA4/CCL24/KITLG/FGF11/FGG/FGF6	12	2	101113771/101123664	10	443325/101109745/101113261/101116705/443318/101107969/101117556/443371/101122038/101116719
MF	GO:0098772	molecular function regulator	15/159	324/7897	0.00217657636369081	0.156713498185739	101118853/443325/101114543/101102555/101113771/101116705/443318/101120047/101115645/101117556/101122038/100037672/101103280/101105833/101116719	ANOS1/IGF2/ITIH5/ASAP2/LOC101113771/IL33/IGF1/RASGEF1A/PLEKHG2/CCL24/FGF11/GRPEL1/TIAM1/PSMD3/FGF6	15	4	101113771/101120047/100037672/101105833	11	101118853/443325/101114543/101102555/101116705/443318/101115645/101117556/101122038/101103280/101116719
MF	GO:0030545	receptor regulator activity	7/159	116/7897	0.00877069500707166	0.281486169822654	443325/101113771/101116705/443318/101117556/101122038/101116719	IGF2/LOC101113771/IL33/IGF1/CCL24/FGF11/FGF6	7	1	101113771	6	443325/101116705/443318/101117556/101122038/101116719
MF	GO:0048018	receptor ligand activity	7/159	116/7897	0.00877069500707166	0.281486169822654	443325/101113771/101116705/443318/101117556/101122038/101116719	IGF2/LOC101113771/IL33/IGF1/CCL24/FGF11/FGF6	7	1	101113771	6	443325/101116705/443318/101117556/101122038/101116719
MF	GO:0140097	catalytic activity, acting on DNA	4/159	42/7897	0.00977382534106439	0.281486169822654	101118667/101104085/101123508/101108762	NEIL2/RUVBL2/EXO5/TOP2A	4	2	101104085/101123508	2	101118667/101108762
MF	GO:0005125	cytokine activity	3/159	34/7897	0.030376747592321	0.429911435374584	101113771/101116705/101117556	LOC101113771/IL33/CCL24	3	1	101113771	2	101116705/101117556
MF	GO:0005126	cytokine receptor binding	4/159	59/7897	0.0305990559708927	0.429911435374584	101113261/101113771/101117556/443371	IL34/LOC101113771/CCL24/KITLG	4	1	101113771	3	101113261/101117556/443371
MF	GO:0008373	sialyltransferase activity	2/159	15/7897	0.0356250036430969	0.429911435374584	101114207/101116588	ST3GAL2/ST6GALNAC1	2	0		2	101114207/101116588
MF	GO:0016879	ligase activity, forming carbon-nitrogen bonds	2/159	15/7897	0.0356250036430969	0.429911435374584	101102999/101120934	GLUL/LOC101120934	2	2	101102999/101120934	0
MF	GO:0031406	carboxylic acid binding	2/159	15/7897	0.0356250036430969	0.429911435374584	101119373/101103009	GPR143/LYVE1	2	0		2	101119373/101103009
MF	GO:0043177	organic acid binding	2/159	15/7897	0.0356250036430969	0.429911435374584	101119373/101103009	GPR143/LYVE1	2	0		2	101119373/101103009
MF	GO:0004222	metalloendopeptidase activity	4/159	62/7897	0.035825952947882	0.429911435374584	101121054/101122213/101113590/101111218	ECE2/MMP15/ADAM19/ADAM33	4	1	101121054	3	101122213/101113590/101111218
MF	GO:0008009	chemokine activity	2/159	23/7897	0.0773693413748032	0.598432495347411	101113771/101117556	LOC101113771/CCL24	2	1	101113771	1	101117556
MF	GO:0042379	chemokine receptor binding	2/159	23/7897	0.0773693413748032	0.598432495347411	101113771/101117556	LOC101113771/CCL24	2	1	101113771	1	101117556
MF	GO:0001664	G protein-coupled receptor binding	2/159	24/7897	0.0833223906811368	0.598432495347411	101113771/101117556	LOC101113771/CCL24	2	1	101113771	1	101117556
MF	GO:0051536	iron-sulfur cluster binding	2/159	24/7897	0.0833223906811368	0.598432495347411	101123398/780499	CIAPIN1/XDH	2	2	101123398/780499	0
MF	GO:0051540	metal cluster binding	2/159	24/7897	0.0833223906811368	0.598432495347411	101123398/780499	CIAPIN1/XDH	2	2	101123398/780499	0
MF	GO:0030234	enzyme regulator activity	5/159	119/7897	0.091780992480962	0.598432495347411	101118853/101114543/101102555/100037672/101105833	ANOS1/ITIH5/ASAP2/GRPEL1/PSMD3	5	2	100037672/101105833	3	101118853/101114543/101102555
MF	GO:0005179	hormone activity	2/159	27/7897	0.101960451763699	0.598432495347411	443325/443318	IGF2/IGF1	2	0		2	443325/443318
MF	GO:0004175	endopeptidase activity	7/159	197/7897	0.102431001002236	0.598432495347411	101121054/101122213/101113590/101106200/101121570/101107516/101111218	ECE2/MMP15/ADAM19/PAMR1/PCSK5/C1RL/ADAM33	7	2	101121054/101107516	5	101122213/101113590/101106200/101121570/101111218
MF	GO:0008237	metallopeptidase activity	4/159	93/7897	0.117542683931591	0.598432495347411	101121054/101122213/101113590/101111218	ECE2/MMP15/ADAM19/ADAM33	4	1	101121054	3	101122213/101113590/101111218
MF	GO:0003924	GTPase activity	7/159	208/7897	0.126263962344849	0.598432495347411	105614852/101120875/101114675/101104530/780441/106991845/105601855	LOC105614852/LOC101120875/EIF2S3/LOC101104530/MX2/LOC106991845/LOC105601855	7	3	101114675/106991845/105601855	4	105614852/101120875/101104530/780441
MF	GO:0017111	nucleoside-triphosphatase activity	12/159	422/7897	0.142920591240441	0.598432495347411	105614852/101120875/101114675/101104530/780441/101104085/106991845/101112623/105601855/101108762/101117822/101102946	LOC105614852/LOC101120875/EIF2S3/LOC101104530/MX2/RUVBL2/LOC106991845/LOC101112623/LOC105601855/TOP2A/MYO1B/KIF11	12	4	101114675/101104085/106991845/105601855	8	105614852/101120875/101104530/780441/101112623/101108762/101117822/101102946
MF	GO:0016616	oxidoreductase activity, acting on the CH-OH group of donors, NAD or NADP as acceptor	2/159	34/7897	0.149074810250837	0.598432495347411	443257/101111328	IDH1/PHGDH	2	0		2	443257/101111328
MF	GO:0016614	oxidoreductase activity, acting on CH-OH group of donors	2/159	35/7897	0.156124993663341	0.598432495347411	443257/101111328	IDH1/PHGDH	2	0		2	443257/101111328
MF	GO:0016462	pyrophosphatase activity	12/159	430/7897	0.157000449372641	0.598432495347411	105614852/101120875/101114675/101104530/780441/101104085/106991845/101112623/105601855/101108762/101117822/101102946	LOC105614852/LOC101120875/EIF2S3/LOC101104530/MX2/RUVBL2/LOC106991845/LOC101112623/LOC105601855/TOP2A/MYO1B/KIF11	12	4	101114675/101104085/106991845/105601855	8	105614852/101120875/101104530/780441/101112623/101108762/101117822/101102946
MF	GO:0008236	serine-type peptidase activity	4/159	105/7897	0.161137957548787	0.598432495347411	101107644/101106200/101121570/101107516	PRCP/PAMR1/PCSK5/C1RL	4	1	101107516	3	101107644/101106200/101121570
MF	GO:0017171	serine hydrolase activity	4/159	105/7897	0.161137957548787	0.598432495347411	101107644/101106200/101121570/101107516	PRCP/PAMR1/PCSK5/C1RL	4	1	101107516	3	101107644/101106200/101121570
MF	GO:0016818	hydrolase activity, acting on acid anhydrides, in phosphorus-containing anhydrides	12/159	433/7897	0.16246120303807	0.598432495347411	105614852/101120875/101114675/101104530/780441/101104085/106991845/101112623/105601855/101108762/101117822/101102946	LOC105614852/LOC101120875/EIF2S3/LOC101104530/MX2/RUVBL2/LOC106991845/LOC101112623/LOC105601855/TOP2A/MYO1B/KIF11	12	4	101114675/101104085/106991845/105601855	8	105614852/101120875/101104530/780441/101112623/101108762/101117822/101102946
MF	GO:0050660	flavin adenine dinucleotide binding	2/159	36/7897	0.163237606124498	0.598432495347411	101104842/780499	FMO2/XDH	2	2	101104842/780499	0
MF	GO:0016817	hydrolase activity, acting on acid anhydrides	12/159	437/7897	0.169892124907026	0.598432495347411	105614852/101120875/101114675/101104530/780441/101104085/106991845/101112623/105601855/101108762/101117822/101102946	LOC105614852/LOC101120875/EIF2S3/LOC101104530/MX2/RUVBL2/LOC106991845/LOC101112623/LOC105601855/TOP2A/MYO1B/KIF11	12	4	101114675/101104085/106991845/105601855	8	105614852/101120875/101104530/780441/101112623/101108762/101117822/101102946
MF	GO:0005509	calcium ion binding	8/159	271/7897	0.179862586254949	0.598432495347411	101103811/101114090/101109135/105605547/101112927/100302099/101118052/101123554	FBN3/PREB/VWCE/PRRG3/FBLN5/CD93/PCDH18/NOTCH3	8	1	101114090	7	101103811/101109135/105605547/101112927/100302099/101118052/101123554
MF	GO:0003684	damaged DNA binding	1/159	10/7897	0.184141239848669	0.598432495347411	101118667	NEIL2	1	0		1	101118667
MF	GO:0051015	actin filament binding	1/159	10/7897	0.184141239848669	0.598432495347411	101106263	SHROOM3	1	0		1	101106263
MF	GO:0050662	coenzyme binding	4/159	111/7897	0.184869765200655	0.598432495347411	101104842/101118487/780499/101111328	FMO2/CTH/XDH/PHGDH	4	3	101104842/101118487/780499	1	101111328
MF	GO:0009055	electron transfer activity	2/159	40/7897	0.192208645280881	0.598432495347411	101123328/780499	LOC101123328/XDH	2	2	101123328/780499	0
MF	GO:0008081	phosphoric diester hydrolase activity	2/159	41/7897	0.199557204856578	0.598432495347411	101109357/101102423	PDE5A/PLCXD3	2	1	101102423	1	101109357
MF	GO:0008094	DNA-dependent ATPase activity	1/159	11/7897	0.200588753841831	0.598432495347411	101108762	TOP2A	1	0		1	101108762
MF	GO:0050661	NADP binding	1/159	11/7897	0.200588753841831	0.598432495347411	101104842	FMO2	1	1	101104842	0
MF	GO:0060589	nucleoside-triphosphatase regulator activity	2/159	43/7897	0.21434959422404	0.598432495347411	101102555/100037672	ASAP2/GRPEL1	2	1	100037672	1	101102555
MF	GO:0048037	cofactor binding	7/159	242/7897	0.215191325099568	0.598432495347411	101104842/101118487/101123328/100144423/101123398/780499/101111328	FMO2/CTH/LOC101123328/CYP19/CIAPIN1/XDH/PHGDH	7	5	101104842/101118487/101123328/101123398/780499	2	100144423/101111328
MF	GO:0003678	DNA helicase activity	1/159	12/7897	0.216706733570356	0.598432495347411	101104085	RUVBL2	1	1	101104085	0
MF	GO:0044877	protein-containing complex binding	2/159	46/7897	0.236714472330492	0.598432495347411	101112149/101106263	CENPF/SHROOM3	2	0		2	101112149/101106263
MF	GO:0008092	cytoskeletal protein binding	4/159	125/7897	0.244072437915538	0.598432495347411	101123207/101106263/101112623/101102946	DBN1/SHROOM3/LOC101112623/KIF11	4	0		4	101123207/101106263/101112623/101102946
MF	GO:0004497	monooxygenase activity	1/159	15/7897	0.263148434873804	0.598432495347411	101104842	FMO2	1	1	101104842	0
MF	GO:0005539	glycosaminoglycan binding	1/159	15/7897	0.263148434873804	0.598432495347411	101103009	LYVE1	1	0		1	101103009
MF	GO:0005085	guanyl-nucleotide exchange factor activity	3/159	89/7897	0.266290852789906	0.598432495347411	101120047/101115645/101103280	RASGEF1A/PLEKHG2/TIAM1	3	1	101120047	2	101115645/101103280
MF	GO:0003779	actin binding	2/159	50/7897	0.266705670418394	0.598432495347411	101123207/101106263	DBN1/SHROOM3	2	0		2	101123207/101106263
MF	GO:0016410	N-acyltransferase activity	1/159	16/7897	0.278012606258613	0.598432495347411	101109495	LOC101109495	1	1	101109495	0
MF	GO:0016667	oxidoreductase activity, acting on a sulfur group of donors	1/159	16/7897	0.278012606258613	0.598432495347411	101113899	MSRB1	1	1	101113899	0
MF	GO:0001883	purine nucleoside binding	7/159	263/7897	0.279101513769681	0.598432495347411	105614852/101120875/101114675/101104530/780441/106991845/105601855	LOC105614852/LOC101120875/EIF2S3/LOC101104530/MX2/LOC106991845/LOC105601855	7	3	101114675/106991845/105601855	4	105614852/101120875/101104530/780441
MF	GO:0005525	GTP binding	7/159	263/7897	0.279101513769681	0.598432495347411	105614852/101120875/101114675/101104530/780441/106991845/105601855	LOC105614852/LOC101120875/EIF2S3/LOC101104530/MX2/LOC106991845/LOC105601855	7	3	101114675/106991845/105601855	4	105614852/101120875/101104530/780441
MF	GO:0032549	ribonucleoside binding	7/159	263/7897	0.279101513769681	0.598432495347411	105614852/101120875/101114675/101104530/780441/106991845/105601855	LOC105614852/LOC101120875/EIF2S3/LOC101104530/MX2/LOC106991845/LOC105601855	7	3	101114675/106991845/105601855	4	105614852/101120875/101104530/780441
MF	GO:0032550	purine ribonucleoside binding	7/159	263/7897	0.279101513769681	0.598432495347411	105614852/101120875/101114675/101104530/780441/106991845/105601855	LOC105614852/LOC101120875/EIF2S3/LOC101104530/MX2/LOC106991845/LOC105601855	7	3	101114675/106991845/105601855	4	105614852/101120875/101104530/780441
MF	GO:0032561	guanyl ribonucleotide binding	7/159	263/7897	0.279101513769681	0.598432495347411	105614852/101120875/101114675/101104530/780441/106991845/105601855	LOC105614852/LOC101120875/EIF2S3/LOC101104530/MX2/LOC106991845/LOC105601855	7	3	101114675/106991845/105601855	4	105614852/101120875/101104530/780441
MF	GO:0030414	peptidase inhibitor activity	2/159	52/7897	0.281713945436195	0.598432495347411	101118853/101114543	ANOS1/ITIH5	2	0		2	101118853/101114543
MF	GO:0061134	peptidase regulator activity	2/159	52/7897	0.281713945436195	0.598432495347411	101118853/101114543	ANOS1/ITIH5	2	0		2	101118853/101114543
MF	GO:0001882	nucleoside binding	7/159	264/7897	0.28226689785621	0.598432495347411	105614852/101120875/101114675/101104530/780441/106991845/105601855	LOC105614852/LOC101120875/EIF2S3/LOC101104530/MX2/LOC106991845/LOC105601855	7	3	101114675/106991845/105601855	4	105614852/101120875/101104530/780441
MF	GO:0004114	3',5'-cyclic-nucleotide phosphodiesterase activity	1/159	17/7897	0.292578777506536	0.598432495347411	101109357	PDE5A	1	0		1	101109357
MF	GO:0005201	extracellular matrix structural constituent	1/159	17/7897	0.292578777506536	0.598432495347411	100101231	COL3A1	1	0		1	100101231
MF	GO:0016757	transferase activity, transferring glycosyl groups	4/159	136/7897	0.293203300344343	0.598432495347411	780506/101114207/101116588/101112212	NAMPT/ST3GAL2/ST6GALNAC1/GLT8D2	4	1	780506	3	101114207/101116588/101112212
MF	GO:0003774	motor activity	3/159	94/7897	0.293768972526514	0.598432495347411	101112623/101117822/101102946	LOC101112623/MYO1B/KIF11	3	0		3	101112623/101117822/101102946
MF	GO:0004252	serine-type endopeptidase activity	3/159	94/7897	0.293768972526514	0.598432495347411	101106200/101121570/101107516	PAMR1/PCSK5/C1RL	3	1	101107516	2	101106200/101121570
MF	GO:0008289	lipid binding	3/159	94/7897	0.293768972526514	0.598432495347411	101109783/101104619/101111443	LOC101109783/APOA2/APOLD1	3	2	101104619/101111443	1	101109783
MF	GO:0046983	protein dimerization activity	5/159	180/7897	0.296546995372375	0.598432495347411	101112149/101120538/100286738/100037672/443405	CENPF/TCF4/MEF2C/GRPEL1/MYOD1	5	1	100037672	4	101112149/101120538/100286738/443405
MF	GO:0005088	Ras guanyl-nucleotide exchange factor activity	2/159	54/7897	0.296698409489001	0.598432495347411	101115645/101103280	PLEKHG2/TIAM1	2	0		2	101115645/101103280
MF	GO:0005089	Rho guanyl-nucleotide exchange factor activity	2/159	54/7897	0.296698409489001	0.598432495347411	101115645/101103280	PLEKHG2/TIAM1	2	0		2	101115645/101103280
MF	GO:0003777	microtubule motor activity	2/159	55/7897	0.304174819504081	0.598432495347411	101112623/101102946	LOC101112623/KIF11	2	0		2	101112623/101102946
MF	GO:0008083	growth factor activity	2/159	55/7897	0.304174819504081	0.598432495347411	101122038/101116719	FGF11/FGF6	2	0		2	101122038/101116719
MF	GO:0070011	peptidase activity, acting on L-amino acid peptides	8/159	316/7897	0.304295206016275	0.598432495347411	101107644/101121054/101122213/101113590/101106200/101121570/101107516/101111218	PRCP/ECE2/MMP15/ADAM19/PAMR1/PCSK5/C1RL/ADAM33	8	2	101121054/101107516	6	101107644/101122213/101113590/101106200/101121570/101111218
MF	GO:0004112	cyclic-nucleotide phosphodiesterase activity	1/159	18/7897	0.306852885929944	0.598432495347411	101109357	PDE5A	1	0		1	101109357
MF	GO:0004867	serine-type endopeptidase inhibitor activity	1/159	18/7897	0.306852885929944	0.598432495347411	101114543	ITIH5	1	0		1	101114543
MF	GO:0043565	sequence-specific DNA binding	3/159	98/7897	0.315890095606037	0.598432495347411	100913164/101107877/101117625	EHF/FOXO1/PPARD	3	2	101107877/101117625	1	100913164
MF	GO:0016491	oxidoreductase activity	9/159	366/7897	0.3170940756063	0.598432495347411	101113899/101109831/101108618/101104842/101123328/100144423/443257/780499/101111328	MSRB1/ALDH1A3/P3H2/FMO2/LOC101123328/CYP19/IDH1/XDH/PHGDH	9	4	101113899/101104842/101123328/780499	5	101109831/101108618/100144423/443257/101111328
MF	GO:0008017	microtubule binding	2/159	57/7897	0.319083182351054	0.598432495347411	101112623/101102946	LOC101112623/KIF11	2	0		2	101112623/101102946
MF	GO:0016746	transferase activity, transferring acyl groups	2/159	57/7897	0.319083182351054	0.598432495347411	101119394/101109495	GPAT3/LOC101109495	2	1	101109495	1	101119394
MF	GO:0015293	symporter activity	1/159	19/7897	0.320840751285591	0.598432495347411	101113480	SLC1A4	1	0		1	101113480
MF	GO:0019001	guanyl nucleotide binding	7/159	277/7897	0.324150934979848	0.598432495347411	105614852/101120875/101114675/101104530/780441/106991845/105601855	LOC105614852/LOC101120875/EIF2S3/LOC101104530/MX2/LOC106991845/LOC105601855	7	3	101114675/106991845/105601855	4	105614852/101120875/101104530/780441
MF	GO:0008233	peptidase activity	8/159	325/7897	0.331422022759175	0.604111028826851	101107644/101121054/101122213/101113590/101106200/101121570/101107516/101111218	PRCP/ECE2/MMP15/ADAM19/PAMR1/PCSK5/C1RL/ADAM33	8	2	101121054/101107516	6	101107644/101122213/101113590/101106200/101121570/101111218
MF	GO:0004857	enzyme inhibitor activity	2/159	63/7897	0.363288448401496	0.645846130491548	101118853/101114543	ANOS1/ITIH5	2	0		2	101118853/101114543
MF	GO:0017048	Rho GTPase binding	2/159	63/7897	0.363288448401496	0.645846130491548	101115645/101103280	PLEKHG2/TIAM1	2	0		2	101115645/101103280
MF	GO:0051287	NAD binding	1/159	23/7897	0.374042190982852	0.653547512978605	101111328	PHGDH	1	0		1	101111328
MF	GO:0051020	GTPase binding	3/159	109/7897	0.376697524841835	0.653547512978605	101120047/101115645/101103280	RASGEF1A/PLEKHG2/TIAM1	3	1	101120047	2	101115645/101103280
MF	GO:0015631	tubulin binding	2/159	66/7897	0.38499982356493	0.659999697539879	101112623/101102946	LOC101112623/KIF11	2	0		2	101112623/101102946
MF	GO:0016874	ligase activity	2/159	69/7897	0.406389291759125	0.676960467005633	101102999/101120934	GLUL/LOC101120934	2	2	101102999/101120934	0
MF	GO:0016763	transferase activity, transferring pentosyl groups	1/159	26/7897	0.41120622372612	0.676960467005633	780506	NAMPT	1	1	780506	0
MF	GO:0052689	carboxylic ester hydrolase activity	1/159	26/7897	0.41120622372612	0.676960467005633	101116983	PON1	1	1	101116983	0
MF	GO:0005044	scavenger receptor activity	1/159	27/7897	0.423100291878521	0.676960467005633	101110076	PRG4	1	1	101110076	0
MF	GO:0005096	GTPase activator activity	1/159	27/7897	0.423100291878521	0.676960467005633	101102555	ASAP2	1	0		1	101102555
MF	GO:0038024	cargo receptor activity	1/159	27/7897	0.423100291878521	0.676960467005633	101110076	PRG4	1	1	101110076	0
MF	GO:0017016	Ras GTPase binding	2/159	74/7897	0.441222418407522	0.68481896559622	101115645/101103280	PLEKHG2/TIAM1	2	0		2	101115645/101103280
MF	GO:0031267	small GTPase binding	2/159	74/7897	0.441222418407522	0.68481896559622	101115645/101103280	PLEKHG2/TIAM1	2	0		2	101115645/101103280
MF	GO:0051082	unfolded protein binding	1/159	29/7897	0.446176827954618	0.68481896559622	101112429	PFDN6	1	1	101112429	0
MF	GO:0019899	enzyme binding	3/159	122/7897	0.447034602541977	0.68481896559622	101120047/101115645/101103280	RASGEF1A/PLEKHG2/TIAM1	3	1	101120047	2	101115645/101103280
MF	GO:0016747	transferase activity, transferring acyl groups other than amino-acyl groups	1/159	30/7897	0.457368729880802	0.693274706345636	101109495	LOC101109495	1	1	101109495	0
MF	GO:0030170	pyridoxal phosphate binding	1/159	31/7897	0.468335854826646	0.695261475206567	101118487	CTH	1	1	101118487	0
MF	GO:0070279	vitamin B6 binding	1/159	31/7897	0.468335854826646	0.695261475206567	101118487	CTH	1	1	101118487	0
MF	GO:0016705	oxidoreductase activity, acting on paired donors, with incorporation or reduction of molecular oxygen	2/159	80/7897	0.481507484546649	0.705043627736261	101104842/100144423	FMO2/CYP19	2	1	101104842	1	100144423
MF	GO:0008270	zinc ion binding	6/159	277/7897	0.486967810691881	0.705043627736261	101118667/101122213/101113132/101116504/101117625/100359412	NEIL2/MMP15/TRIM63/ZPR1/PPARD/PEG10	6	3	101113132/101116504/101117625	3	101118667/101122213/100359412
MF	GO:0015291	secondary active transmembrane transporter activity	1/159	33/7897	0.489613630372404	0.705043627736261	101113480	SLC1A4	1	0		1	101113480
MF	GO:0004386	helicase activity	1/159	35/7897	0.510044988407746	0.72006351304623	101104085	RUVBL2	1	1	101104085	0
MF	GO:0008047	enzyme activator activity	1/159	35/7897	0.510044988407746	0.72006351304623	101102555	ASAP2	1	0		1	101102555
MF	GO:0030246	carbohydrate binding	1/159	36/7897	0.519953770758696	0.726925660089827	101110076	PRG4	1	1	101110076	0
MF	GO:0030695	GTPase regulator activity	1/159	39/7897	0.548500998265678	0.759462920675554	101102555	ASAP2	1	0		1	101102555
MF	GO:0019842	vitamin binding	1/159	41/7897	0.566588686993454	0.777035913591023	101118487	CTH	1	1	101118487	0
MF	GO:0020037	heme binding	2/159	95/7897	0.574028244593102	0.779811954918931	101123328/100144423	LOC101123328/CYP19	2	1	101123328	1	100144423
MF	GO:0004866	endopeptidase inhibitor activity	1/159	44/7897	0.592378716762708	0.788171623544697	101114543	ITIH5	1	0		1	101114543
MF	GO:0061135	endopeptidase regulator activity	1/159	44/7897	0.592378716762708	0.788171623544697	101114543	ITIH5	1	0		1	101114543
MF	GO:0046906	tetrapyrrole binding	2/159	99/7897	0.596602131710917	0.788171623544697	101123328/100144423	LOC101123328/CYP19	2	1	101123328	1	100144423
MF	GO:0015078	proton transmembrane transporter activity	1/159	47/7897	0.616643195676359	0.807242001612687	101123476	ATP6V0A1	1	1	101123476	0
MF	GO:0016798	hydrolase activity, acting on glycosyl bonds	1/159	50/7897	0.639471826833367	0.829585072648693	101118667	NEIL2	1	0		1	101118667
MF	GO:0016773	phosphotransferase activity, alcohol group as acceptor	8/159	437/7897	0.660507358918985	0.846447441108426	101107621/101110626/101115086/101122497/101114291/101123059/101122150/101118810	PFKFB3/PFKFB4/TNIK/SIK1/CDC42BPA/FASTKD5/PANK1/HIPK4	8	5	101107621/101110626/101122497/101123059/101122150	3	101115086/101114291/101118810
MF	GO:0004518	nuclease activity	1/159	54/7897	0.667821724351483	0.846447441108426	101123508	EXO5	1	1	101123508	0
MF	GO:0004674	protein serine/threonine kinase activity	1/159	55/7897	0.674555926293101	0.846447441108426	101114291	CDC42BPA	1	0		1	101114291
MF	GO:0046914	transition metal ion binding	7/159	391/7897	0.679195527443487	0.846447441108426	101118667/101122213/100144423/101113132/101116504/101117625/100359412	NEIL2/MMP15/CYP19/TRIM63/ZPR1/PPARD/PEG10	7	3	101113132/101116504/101117625	4	101118667/101122213/100144423/100359412
MF	GO:0004984	olfactory receptor activity	1/159	57/7897	0.687620006379265	0.846447441108426	101122062	LOC101122062	1	0		1	101122062
MF	GO:0016301	kinase activity	8/159	448/7897	0.687738545900596	0.846447441108426	101107621/101110626/101115086/101122497/101114291/101123059/101122150/101118810	PFKFB3/PFKFB4/TNIK/SIK1/CDC42BPA/FASTKD5/PANK1/HIPK4	8	5	101107621/101110626/101122497/101123059/101122150	3	101115086/101114291/101118810
MF	GO:0016788	hydrolase activity, acting on ester bonds	4/159	240/7897	0.7176370647777	0.875760485830414	101109357/101102423/101123508/101116983	PDE5A/PLCXD3/EXO5/PON1	4	3	101102423/101123508/101116983	1	101109357
MF	GO:0016853	isomerase activity	1/159	65/7897	0.734866440147549	0.885309193100624	101108762	TOP2A	1	0		1	101108762
MF	GO:0042578	phosphoric ester hydrolase activity	2/159	129/7897	0.737757660917187	0.885309193100624	101109357/101102423	PDE5A/PLCXD3	2	1	101102423	1	101109357
MF	GO:0008168	methyltransferase activity	1/159	70/7897	0.760714818192149	0.897892900161225	101114486	NSUN5	1	1	101114486	0
MF	GO:0042623	ATPase activity, coupled	1/159	70/7897	0.760714818192149	0.897892900161225	101108762	TOP2A	1	0		1	101108762
MF	GO:0016741	transferase activity, transferring one-carbon groups	1/159	76/7897	0.788447013390509	0.923059918115718	101114486	NSUN5	1	1	101114486	0
MF	GO:0005506	iron ion binding	1/159	82/7897	0.812983020569789	0.93854819024691	100144423	CYP19	1	0		1	100144423
MF	GO:0004930	G-protein-coupled receptor activity	3/159	220/7897	0.825189566806268	0.93854819024691	101119373/101102850/101114118	GPR143/ACKR3/LPAR6	3	0		3	101119373/101102850/101114118
MF	GO:0003700	DNA-binding transcription factor activity	3/159	221/7897	0.827529090013877	0.93854819024691	100913164/101107877/101117625	EHF/FOXO1/PPARD	3	2	101107877/101117625	1	100913164
MF	GO:0015077	monovalent inorganic cation transmembrane transporter activity	1/159	86/7897	0.82774736223165	0.93854819024691	101123476	ATP6V0A1	1	1	101123476	0
MF	GO:0022804	active transmembrane transporter activity	1/159	88/7897	0.834689144739406	0.939025287831831	101113480	SLC1A4	1	0		1	101113480
MF	GO:0016887	ATPase activity	1/159	95/7897	0.856867198631574	0.956502919402687	101108762	TOP2A	1	0		1	101108762
MF	GO:0004888	transmembrane signaling receptor activity	4/159	311/7897	0.878270337835538	0.964028682132967	101119373/101102850/101114118/101122062	GPR143/ACKR3/LPAR6/LOC101122062	4	0		4	101119373/101102850/101114118/101122062
MF	GO:0140110	transcription regulator activity	3/159	254/7897	0.891033870338527	0.964028682132967	100913164/101107877/101117625	EHF/FOXO1/PPARD	3	2	101107877/101117625	1	100913164
MF	GO:0038023	signaling receptor activity	4/159	321/7897	0.892980981800292	0.964028682132967	101119373/101102850/101114118/101122062	GPR143/ACKR3/LPAR6/LOC101122062	4	0		4	101119373/101102850/101114118/101122062
MF	GO:0060089	molecular transducer activity	4/159	321/7897	0.892980981800292	0.964028682132967	101119373/101102850/101114118/101122062	GPR143/ACKR3/LPAR6/LOC101122062	4	0		4	101119373/101102850/101114118/101122062
MF	GO:0004871	signal transducer activity	4/159	324/7897	0.897082245873733	0.964028682132967	101119373/101102850/101114118/101122062	GPR143/ACKR3/LPAR6/LOC101122062	4	0		4	101119373/101102850/101114118/101122062
MF	GO:0004672	protein kinase activity	5/159	394/7897	0.904620092525102	0.964928098693443	101115086/101122497/101114291/101123059/101118810	TNIK/SIK1/CDC42BPA/FASTKD5/HIPK4	5	2	101122497/101123059	3	101115086/101114291/101118810
MF	GO:0022890	inorganic cation transmembrane transporter activity	1/159	122/7897	0.917984592792576	0.971983686486257	101123476	ATP6V0A1	1	1	101123476	0
MF	GO:0008324	cation transmembrane transporter activity	1/159	134/7897	0.936006353928747	0.979354223441044	101123476	ATP6V0A1	1	1	101123476	0
MF	GO:0003723	RNA binding	2/159	219/7897	0.938547797464334	0.979354223441044	101118493/101117239	SMNDC1/MRPS5	2	2	101118493/101117239	0
MF	GO:0005215	transporter activity	5/159	443/7897	0.948793257687931	0.982922511561598	654334/101113480/101121159/101123476/101118797	SLCO2A1/SLC1A4/LOC101121159/ATP6V0A1/SLC2A4	5	2	101123476/101118797	3	654334/101113480/101121159
MF	GO:0022857	transmembrane transporter activity	4/159	415/7897	0.971082802736152	0.996772236996649	101113480/101121159/101123476/101118797	SLC1A4/LOC101121159/ATP6V0A1/SLC2A4	4	2	101123476/101118797	2	101113480/101121159
MF	GO:0005198	structural molecule activity	2/159	323/7897	0.990330973397155	0.996772236996649	101117239/100101231	MRPS5/COL3A1	2	1	101117239	1	100101231
MF	GO:0015318	inorganic molecular entity transmembrane transporter activity	1/159	244/7897	0.993537002305063	0.996772236996649	101123476	ATP6V0A1	1	1	101123476	0
MF	GO:0015075	ion transmembrane transporter activity	1/159	266/7897	0.995930333672895	0.996772236996649	101123476	ATP6V0A1	1	1	101123476	0
MF	GO:0003735	structural constituent of ribosome	1/159	277/7897	0.996772236996649	0.996772236996649	101117239	MRPS5	1	1	101117239	0
