# Supplementary material for: Metabolomics and Transcriptomics Reveal the Effects of Fermented Lycium barbarum (Goji) Berry Residue on Muscle Nutrition and Flavor Quality in Fattening Tan Sheep
Source: Metabolites. 2026 Jan 1;16(1):39. doi: 10.3390/metabo16010039 (PMC12843761; doi:10.3390/metabo16010039)
Supplement: Supplementary file 1 [file metabolites-16-00039-s001.zip › Table S5.xlsx]

## Sheet: Sheet1
Table S5 KEGG enrichment analysis in the LDM vs LDMCON group
KEGGID	Description	GeneRatio	BgRatio	pvalue	padj	geneID	geneName	keggID	Count	Up	Up_Gene_names	Down	Down_Gene_names
oas01230	Biosynthesis of amino acids	7/144	83/8382	0.000533141943391923	0.123155788923534	101102999/101120934/101118487/101112530/443257/101114294/101111328	GLUL/LOC101120934/CTH/LOC101112530/IDH1/LOC101114294/PHGDH	oas:101102999/oas:101102999/oas:101118487/oas:101108532/oas:443257/oas:101108532/oas:101111328	7	5	101102999/101120934/101118487/101112530/101114294	2	443257/101111328
oas05165	Human papillomavirus infection	14/144	347/8382	0.00249941869180632	0.215485820434434	101111424/101109745/101122197/443058/780441/101120165/101107969/101107877/101109832/100144426/101123476/101123554/101115445/100216328	COL6A6/WNT5A/FZD6/SPP1/MX2/PSMC1/LAMA4/FOXO1/ITGA9/FAS/ATP6V0A1/NOTCH3/ITGA7/LAMC2	oas:101111424/oas:101109745/oas:101122197/oas:443058/oas:780441/oas:101120165/oas:101107969/oas:101107877/oas:101109832/oas:100144426/oas:101123476/oas:101123554/oas:101115445/oas:100216328	14	5	443058/101120165/101107877/101123476/100216328	9	101111424/101109745/101122197/780441/101107969/101109832/100144426/101123554/101115445
oas00910	Nitrogen metabolism	3/144	17/8382	0.00282990433341155	0.215485820434434	101102999/101120934/101113601	GLUL/LOC101120934/LOC101113601	oas:101102999/oas:101102999/oas:443309	3	3	101102999/101120934/101113601	0
oas05143	African trypanosomiasis	4/144	39/8382	0.00430921352181633	0.215485820434434	101114226/101107969/100144426/101113636	LOC101114226/LAMA4/FAS/LOC101113636	oas:101114226/oas:101107969/oas:100144426/oas:101113636	4	0		4	101114226/101107969/100144426/101113636
oas04512	ECM-receptor interaction	6/144	91/8382	0.00466419524749857	0.215485820434434	101111424/443058/101107969/101109832/101115445/100216328	COL6A6/SPP1/LAMA4/ITGA9/ITGA7/LAMC2	oas:101111424/oas:443058/oas:101107969/oas:101109832/oas:101115445/oas:100216328	6	2	443058/100216328	4	101111424/101107969/101109832/101115445
oas04974	Protein digestion and absorption	6/144	96/8382	0.00605058363974023	0.232947470129999	101106802/101107644/101111424/101102453/101107564/100101231	COL21A1/PRCP/COL6A6/COL15A1/COL8A1/COL3A1	oas:101119401/oas:101107644/oas:101111424/oas:101102453/oas:101107564/oas:100101231	6	0		6	101106802/101107644/101111424/101102453/101107564/100101231
oas04151	PI3K-Akt signaling pathway	13/144	368/8382	0.0105502484705209	0.348158199527188	101103369/443325/101111424/101110953/443058/443318/101107969/443371/101114118/101109832/101116719/101115445/100216328	IL6R/IGF2/COL6A6/CASP9/SPP1/IGF1/LAMA4/KITLG/LPAR6/ITGA9/FGF6/ITGA7/LAMC2	oas:101103369/oas:443325/oas:101111424/oas:101110953/oas:443058/oas:443318/oas:101107969/oas:443371/oas:101114118/oas:101109832/oas:101116719/oas:101115445/oas:100216328	13	3	101103369/443058/100216328	10	443325/101111424/101110953/443318/101107969/443371/101114118/101109832/101116719/101115445
oas05224	Breast cancer	7/144	149/8382	0.0141469359668085	0.390483745880602	101109745/101122197/443318/101116719/101109980/101123554/101113714	WNT5A/FZD6/IGF1/FGF6/BRCA2/NOTCH3/LRP5	oas:101109745/oas:101122197/oas:443318/oas:101116719/oas:101109980/oas:101123554/oas:101113714	7	0		7	101109745/101122197/443318/101116719/101109980/101123554/101113714
oas04061	Viral protein interaction with cytokine and cytokine receptor	5/144	87/8382	0.0167358588758046	0.390483745880602	101103369/101113261/101113771/101102850/101117556	IL6R/IL34/LOC101113771/ACKR3/CCL24	oas:101103369/oas:101113261/oas:101113771/oas:101102850/oas:101117556	5	2	101103369/101113771	3	101113261/101102850/101117556
oas00260	Glycine, serine and threonine metabolism	4/144	59/8382	0.0183296365183848	0.390483745880602	101118487/101112530/101114294/101111328	CTH/LOC101112530/LOC101114294/PHGDH	oas:101118487/oas:101108532/oas:101108532/oas:101111328	4	3	101118487/101112530/101114294	1	101111328
oas00512	Mucin type O-glycan biosynthesis	3/144	33/8382	0.0185944640895525	0.390483745880602	101114207/101116588/101113990	ST3GAL2/ST6GALNAC1/GALNT5	oas:101114207/oas:101116588/oas:101113990	3	0		3	101114207/101116588/101113990
oas04933	AGE-RAGE signaling pathway in diabetic complications	5/144	111/8382	0.0420397054308205	0.747013227270734	101111344/101114226/101107877/100101231/101113636	PLCD4/LOC101114226/FOXO1/COL3A1/LOC101113636	oas:101111344/oas:101114226/oas:101107877/oas:100101231/oas:101113636	5	2	101111344/101107877	3	101114226/100101231/101113636
oas05146	Amoebiasis	5/144	111/8382	0.0420397054308205	0.747013227270734	101117327/101107969/101123244/100101231/100216328	ADCY1/LAMA4/LOC101123244/COL3A1/LAMC2	oas:101117327/oas:101107969/oas:101123244/oas:100101231/oas:100216328	5	3	101117327/101123244/100216328	2	101107969/100101231
oas05010	Alzheimer disease	13/144	455/8382	0.0488127087481221	0.75444	101109745/101123328/808255/101110953/101122197/808252/101120165/101107714/808256/106991402/100144426/101105833/101113714	WNT5A/LOC101123328/ND3/CASP9/FZD6/COX2/PSMC1/PSMD12/ND4L/LOC106991402/FAS/PSMD3/LRP5	oas:101109745/oas:106990092/oas:808255/oas:101110953/oas:101122197/oas:808252/oas:101120165/oas:101107714/oas:808256/oas:101121024/oas:100144426/oas:101105833/oas:101113714	13	4	101123328/101120165/101107714/101105833	9	101109745/808255/101110953/101122197/808252/808256/106991402/100144426/101113714
oas05205	Proteoglycans in cancer	8/144	236/8382	0.0502929449693078	0.75444	443325/101112967/101109745/101122197/443318/101119285/100144426/101103280	IGF2/LUM/WNT5A/FZD6/IGF1/GPC3/FAS/TIAM1	oas:443325/oas:101112967/oas:101109745/oas:101122197/oas:443318/oas:101119285/oas:100144426/oas:101103280	8	0		8	443325/101112967/101109745/101122197/443318/101119285/100144426/101103280
oas03320	PPAR signaling pathway	4/144	82/8382	0.0522555848612987	0.75444	101104619/101117625/101117273/101108615	APOA2/PPARD/APOC3/FADS2	oas:101104619/oas:101117625/oas:101117273/oas:101108615	4	3	101104619/101117625/101117273	1	101108615
oas03050	Proteasome	3/144	53/8382	0.0624379739813861	0.770473938287545	101120165/101107714/101105833	PSMC1/PSMD12/PSMD3	oas:101120165/oas:101107714/oas:101105833	3	3	101120165/101107714/101105833	0
oas04919	Thyroid hormone signaling pathway	5/144	127/8382	0.0673864064241891	0.770473938287545	101111344/101110953/101107877/101120281/101123554	PLCD4/CASP9/FOXO1/RCAN2/NOTCH3	oas:101111344/oas:101110953/oas:101107877/oas:101120281/oas:101123554	5	2	101111344/101107877	3	101110953/101120281/101123554
oas00220	Arginine biosynthesis	2/144	26/8382	0.0728438908801494	0.770473938287545	101102999/101120934	GLUL/LOC101120934	oas:101102999/oas:101102999	2	2	101102999/101120934	0
oas05164	Influenza A	6/144	172/8382	0.0756318386538734	0.770473938287545	101123328/101110953/780441/101116705/105604798/100144426	LOC101123328/CASP9/MX2/IL33/CPSF4/FAS	oas:106990092/oas:101110953/oas:780441/oas:101116705/oas:105604798/oas:100144426	6	2	101123328/105604798	4	101110953/780441/101116705/100144426
oas04510	Focal adhesion	7/144	216/8382	0.0783546367210283	0.770473938287545	101111424/443058/443318/101107969/101109832/101115445/100216328	COL6A6/SPP1/IGF1/LAMA4/ITGA9/ITGA7/LAMC2	oas:101111424/oas:443058/oas:443318/oas:101107969/oas:101109832/oas:101115445/oas:100216328	7	2	443058/100216328	5	101111424/443318/101107969/101109832/101115445
oas05017	Spinocerebellar ataxia	6/144	174/8382	0.0789789179404971	0.770473938287545	101123328/101120165/101107714/101109495/443405/101105833	LOC101123328/PSMC1/PSMD12/LOC101109495/MYOD1/PSMD3	oas:106990092/oas:101120165/oas:101107714/oas:101109495/oas:443405/oas:101105833	6	5	101123328/101120165/101107714/101109495/101105833	1	443405
oas00561	Glycerolipid metabolism	3/144	59/8382	0.0805579612976287	0.770473938287545	101119394/101120647/101102020	GPAT3/LPIN1/PLPP3	oas:101119394/oas:101120647/oas:101102020	3	1	101120647	2	101119394/101102020
oas04152	AMPK signaling pathway	5/144	136/8382	0.0846903727345685	0.770473938287545	101107621/101110626/443318/101107877/101118797	PFKFB3/PFKFB4/IGF1/FOXO1/SLC2A4	oas:101107621/oas:101110626/oas:443318/oas:101107877/oas:101118797	5	4	101107621/101110626/101107877/101118797	1	443318
oas00564	Glycerophospholipid metabolism	4/144	98/8382	0.0879065488483307	0.770473938287545	101119394/101120647/101102020/101110414	GPAT3/LPIN1/PLPP3/CDS1	oas:101119394/oas:101120647/oas:101102020/oas:101110414	4	1	101120647	3	101119394/101102020/101110414
oas01524	Platinum drug resistance	4/144	99/8382	0.0904476184216867	0.770473938287545	101123328/101110953/100144426/101108762	LOC101123328/CASP9/FAS/TOP2A	oas:106990092/oas:101110953/oas:100144426/oas:101108762	4	1	101123328	3	101110953/100144426/101108762
oas04913	Ovarian steroidogenesis	3/144	65/8382	0.100675514202663	0.770473938287545	101117327/443318/100144423	ADCY1/IGF1/CYP19	oas:101117327/oas:443318/oas:100144423	3	1	101117327	2	443318/100144423
oas04115	p53 signaling pathway	4/144	103/8382	0.100959655632003	0.770473938287545	101123328/101110953/443318/100144426	LOC101123328/CASP9/IGF1/FAS	oas:106990092/oas:101110953/oas:443318/oas:100144426	4	1	101123328	3	101110953/443318/100144426
oas01040	Biosynthesis of unsaturated fatty acids	2/144	32/8382	0.104107265572782	0.770473938287545	101109049/101108615	FADS1/FADS2	oas:101109049/oas:101108615	2	0		2	101109049/101108615
oas05414	Dilated cardiomyopathy	4/144	105/8382	0.10641938782627	0.770473938287545	101117327/443318/101109832/101115445	ADCY1/IGF1/ITGA9/ITGA7	oas:101117327/oas:443318/oas:101109832/oas:101115445	4	1	101117327	3	443318/101109832/101115445
oas04916	Melanogenesis	4/144	106/8382	0.109198882522934	0.770473938287545	101117327/101109745/101122197/443371	ADCY1/WNT5A/FZD6/KITLG	oas:101117327/oas:101109745/oas:101122197/oas:443371	4	1	101117327	3	101109745/101122197/443371
oas04360	Axon guidance	6/144	191/8382	0.110721300230395	0.770473938287545	101109745/101114604/101111869/780511/101111838/101109960	WNT5A/SEMA3C/DPYSL5/NTN4/SEMA3G/LRRC4	oas:101109745/oas:101114604/oas:101111869/oas:780511/oas:101111838/oas:101109960	6	0		6	101109745/101114604/101111869/780511/101111838/101109960
oas04213	Longevity regulating pathway - multiple species	3/144	68/8382	0.111417951640827	0.770473938287545	101117327/443318/101107877	ADCY1/IGF1/FOXO1	oas:101117327/oas:443318/oas:101107877	3	2	101117327/101107877	1	443318
oas00051	Fructose and mannose metabolism	2/144	34/8382	0.115216815510474	0.770473938287545	101107621/101110626	PFKFB3/PFKFB4	oas:101107621/oas:101110626	2	2	101107621/101110626	0
oas04010	MAPK signaling pathway	8/144	293/8382	0.131344393623461	0.770473938287545	443325/100286738/443318/443371/106991402/100144426/101116719/101116934	IGF2/MEF2C/IGF1/KITLG/LOC106991402/FAS/FGF6/MAPK8IP1	oas:443325/oas:100286738/oas:443318/oas:443371/oas:101121024/oas:100144426/oas:101116719/oas:101116934	8	0		8	443325/100286738/443318/443371/106991402/100144426/101116719/101116934
oas04060	Cytokine-cytokine receptor interaction	7/144	248/8382	0.134663340294316	0.770473938287545	101103369/101113261/101113771/101116705/101102850/101117556/100144426	IL6R/IL34/LOC101113771/IL33/ACKR3/CCL24/FAS	oas:101103369/oas:101113261/oas:101113771/oas:101116705/oas:101102850/oas:101117556/oas:100144426	7	2	101103369/101113771	5	101113261/101116705/101102850/101117556/100144426
oas00630	Glyoxylate and dicarboxylate metabolism	2/144	38/8382	0.138261759489376	0.770473938287545	101102999/101120934	GLUL/LOC101120934	oas:101102999/oas:101102999	2	2	101102999/101120934	0
oas03040	Spliceosome	6/144	204/8382	0.13879545521602	0.770473938287545	101104730/101118493/novel.568/101107883/106991533/101103685	DDX23/SMNDC1/-/PRPF18/LOC106991533/SART1	oas:101104730/oas:101118493/oas:114114815/oas:101107883/oas:101106704/oas:101103685	6	6	101104730/101118493/novel.568/101107883/106991533/101103685	0
oas04514	Cell adhesion molecules	5/144	161/8382	0.143532765387306	0.770473938287545	101107915/101114226/101109832/101109960/101113636	VTCN1/LOC101114226/ITGA9/LRRC4/LOC101113636	oas:101107915/oas:101114226/oas:101109832/oas:101109960/oas:101113636	5	1	101107915	4	101114226/101109832/101109960/101113636
oas04668	TNF signaling pathway	4/144	118/8382	0.144974087932213	0.770473938287545	101114226/443277/100144426/101113636	LOC101114226/CEBPB/FAS/LOC101113636	oas:101114226/oas:443277/oas:100144426/oas:101113636	4	1	443277	3	101114226/100144426/101113636
oas04922	Glucagon signaling pathway	4/144	118/8382	0.144974087932213	0.770473938287545	101112530/101107877/101122497/101114294	LOC101112530/FOXO1/SIK1/LOC101114294	oas:101108532/oas:101107877/oas:101122497/oas:101108532	4	4	101112530/101107877/101122497/101114294	0
oas04928	Parathyroid hormone synthesis, secretion and action	4/144	119/8382	0.148143927581622	0.770473938287545	101117327/101122213/100286738/101113714	ADCY1/MMP15/MEF2C/LRP5	oas:101117327/oas:101122213/oas:100286738/oas:101113714	4	1	101117327	3	101122213/100286738/101113714
oas05222	Small cell lung cancer	4/144	119/8382	0.148143927581622	0.770473938287545	101123328/101110953/101107969/100216328	LOC101123328/CASP9/LAMA4/LAMC2	oas:106990092/oas:101110953/oas:101107969/oas:100216328	4	2	101123328/100216328	2	101110953/101107969
oas05163	Human cytomegalovirus infection	7/144	255/8382	0.149126645145952	0.770473938287545	101103369/101117327/101123328/101110953/101113771/101116050/100144426	IL6R/ADCY1/LOC101123328/CASP9/LOC101113771/TMEM173/FAS	oas:101103369/oas:101117327/oas:106990092/oas:101110953/oas:101113771/oas:101116050/oas:100144426	7	4	101103369/101117327/101123328/101113771	3	101110953/101116050/100144426
oas05230	Central carbon metabolism in cancer	3/144	78/8382	0.150092325640431	0.770473938287545	101112530/443257/101114294	LOC101112530/IDH1/LOC101114294	oas:101108532/oas:443257/oas:101108532	3	2	101112530/101114294	1	443257
oas00250	Alanine, aspartate and glutamate metabolism	2/144	41/8382	0.156146437190338	0.781764003434869	101102999/101120934	GLUL/LOC101120934	oas:101102999/oas:101102999	2	2	101102999/101120934	0
oas05012	Parkinson disease	9/144	357/8382	0.160593547740147	0.781764003434869	101123328/808255/101110953/808252/101120165/101107714/808256/106991402/101105833	LOC101123328/ND3/CASP9/COX2/PSMC1/PSMD12/ND4L/LOC106991402/PSMD3	oas:106990092/oas:808255/oas:101110953/oas:808252/oas:101120165/oas:101107714/oas:808256/oas:101121024/oas:101105833	9	4	101123328/101120165/101107714/101105833	5	808255/101110953/808252/808256/106991402
oas04727	GABAergic synapse	3/144	81/8382	0.162444468246207	0.781764003434869	101102999/101117327/101120934	GLUL/ADCY1/LOC101120934	oas:101102999/oas:101117327/oas:101102999	3	3	101102999/101117327/101120934	0
oas04217	Necroptosis	5/144	171/8382	0.171011794515514	0.790074490661675	101102999/101120934/105613425/101116705/100144426	GLUL/LOC101120934/LOC105613425/IL33/FAS	oas:101102999/oas:101102999/oas:101103834/oas:101116705/oas:100144426	5	3	101102999/101120934/105613425	2	101116705/100144426
oas04310	Wnt signaling pathway	5/144	171/8382	0.171011794515514	0.790074490661675	101119116/101109745/101122197/101117625/101113714	TBL1X/WNT5A/FZD6/PPARD/LRP5	oas:101119116/oas:101109745/oas:101122197/oas:101117625/oas:101113714	5	1	101117625	4	101119116/101109745/101122197/101113714
oas05145	Toxoplasmosis	4/144	131/8382	0.188141165211783	0.833616488697802	101123328/101110953/101107969/100216328	LOC101123328/CASP9/LAMA4/LAMC2	oas:106990092/oas:101110953/oas:101107969/oas:100216328	4	2	101123328/100216328	2	101110953/101107969
oas00514	Other types of O-glycan biosynthesis	2/144	48/8382	0.199319840265581	0.833616488697802	101113990/101108300	GALNT5/ST6GAL2	oas:101113990/oas:101108300	2	0		2	101113990/101108300
oas04150	mTOR signaling pathway	5/144	182/8382	0.203393854046802	0.833616488697802	101109745/101120647/101122197/443318/101113714	WNT5A/LPIN1/FZD6/IGF1/LRP5	oas:101109745/oas:101120647/oas:101122197/oas:443318/oas:101113714	5	1	101120647	4	101109745/101122197/443318/101113714
oas01200	Carbon metabolism	4/144	136/8382	0.205748821983377	0.833616488697802	101112530/443257/101114294/101111328	LOC101112530/IDH1/LOC101114294/PHGDH	oas:101108532/oas:443257/oas:101108532/oas:101111328	4	2	101112530/101114294	2	443257/101111328
oas04550	Signaling pathways regulating pluripotency of stem cells	4/144	136/8382	0.205748821983377	0.833616488697802	101109745/101122197/443318/101113542	WNT5A/FZD6/IGF1/JARID2	oas:101109745/oas:101122197/oas:443318/oas:101113542	4	0		4	101109745/101122197/443318/101113542
oas05410	Hypertrophic cardiomyopathy	3/144	92/8382	0.210047904958187	0.833616488697802	443318/101109832/101115445	IGF1/ITGA9/ITGA7	oas:443318/oas:101109832/oas:101115445	3	0		3	443318/101109832/101115445
oas00533	Glycosaminoglycan biosynthesis - keratan sulfate	1/144	14/8382	0.215567951106363	0.833616488697802	101114207	ST3GAL2	oas:101114207	1	0		1	101114207
oas04215	Apoptosis - multiple species	2/144	51/8382	0.218244786526546	0.833616488697802	101123328/101110953	LOC101123328/CASP9	oas:106990092/oas:101110953	2	1	101123328	1	101110953
oas05144	Malaria	2/144	51/8382	0.218244786526546	0.833616488697802	101114226/101113636	LOC101114226/LOC101113636	oas:101114226/oas:101113636	2	0		2	101114226/101113636
oas00190	Oxidative phosphorylation	5/144	187/8382	0.218759076525595	0.833616488697802	101123328/808255/808252/808256/101123476	LOC101123328/ND3/COX2/ND4L/ATP6V0A1	oas:106990092/oas:808255/oas:808252/oas:808256/oas:101123476	5	2	101123328/101123476	3	808255/808252/808256
oas04014	Ras signaling pathway	6/144	238/8382	0.225450958129017	0.833616488697802	443325/443318/443371/101103280/101116719/101114986	IGF2/IGF1/KITLG/TIAM1/FGF6/ETS1	oas:443325/oas:443318/oas:443371/oas:101103280/oas:101116719/oas:101114986	6	0		6	443325/443318/443371/101103280/101116719/101114986
oas05169	Epstein-Barr virus infection	6/144	239/8382	0.228239579514802	0.833616488697802	101123328/101110953/101120165/101107714/100144426/101105833	LOC101123328/CASP9/PSMC1/PSMD12/FAS/PSMD3	oas:106990092/oas:101110953/oas:101120165/oas:101107714/oas:100144426/oas:101105833	6	4	101123328/101120165/101107714/101105833	2	101110953/100144426
oas05417	Lipid and atherosclerosis	6/144	239/8382	0.228239579514802	0.833616488697802	101123328/101110953/101113771/101114226/100144426/101113636	LOC101123328/CASP9/LOC101113771/LOC101114226/FAS/LOC101113636	oas:106990092/oas:101110953/oas:101113771/oas:101114226/oas:100144426/oas:101113636	6	2	101123328/101113771	4	101110953/101114226/100144426/101113636
oas00600	Sphingolipid metabolism	2/144	54/8382	0.237319103036553	0.833616488697802	101120481/101102020	LOC101120481/PLPP3	oas:101120481/oas:101102020	2	0		2	101120481/101102020
oas05020	Prion disease	8/144	344/8382	0.239198065582253	0.833616488697802	101123328/808255/101110953/808252/101120165/101107714/808256/101105833	LOC101123328/ND3/CASP9/COX2/PSMC1/PSMD12/ND4L/PSMD3	oas:106990092/oas:808255/oas:101110953/oas:808252/oas:101120165/oas:101107714/oas:808256/oas:101105833	8	4	101123328/101120165/101107714/101105833	4	808255/101110953/808252/808256
oas04211	Longevity regulating pathway	3/144	99/8382	0.241784869016246	0.833616488697802	101117327/443318/101107877	ADCY1/IGF1/FOXO1	oas:101117327/oas:443318/oas:101107877	3	2	101117327/101107877	1	443318
oas05215	Prostate cancer	3/144	99/8382	0.241784869016246	0.833616488697802	101110953/443318/101107877	CASP9/IGF1/FOXO1	oas:101110953/oas:443318/oas:101107877	3	1	101107877	2	101110953/443318
oas00430	Taurine and hypotaurine metabolism	1/144	17/8382	0.255376235402646	0.842389786918379	101104842	FMO2	oas:101104842	1	1	101104842	0
oas00603	Glycosphingolipid biosynthesis - globo and isoglobo series	1/144	17/8382	0.255376235402646	0.842389786918379	101114207	ST3GAL2	oas:101114207	1	0		1	101114207
oas00604	Glycosphingolipid biosynthesis - ganglio series	1/144	17/8382	0.255376235402646	0.842389786918379	101114207	ST3GAL2	oas:101114207	1	0		1	101114207
oas04070	Phosphatidylinositol signaling system	3/144	103/8382	0.260268505629815	0.842389786918379	101111344/101115530/101110414	PLCD4/INPP5E/CDS1	oas:101111344/oas:101115530/oas:101110414	3	2	101111344/101115530	1	101110414
oas05226	Gastric cancer	4/144	152/8382	0.264892360103014	0.842389786918379	101109745/101122197/101116719/101113714	WNT5A/FZD6/FGF6/LRP5	oas:101109745/oas:101122197/oas:101116719/oas:101113714	4	0		4	101109745/101122197/101116719/101113714
oas04979	Cholesterol metabolism	2/144	59/8382	0.269272621543653	0.842389786918379	101104619/101117273	APOA2/APOC3	oas:101104619/oas:101117273	2	2	101104619/101117273	0
oas05202	Transcriptional misregulation in cancer	5/144	204/8382	0.273395221565134	0.842389786918379	101102457/100286738/443318/101107877/443277	TSPAN7/MEF2C/IGF1/FOXO1/CEBPB	oas:101102457/oas:100286738/oas:443318/oas:101107877/oas:443277	5	2	101107877/443277	3	101102457/100286738/443318
oas00270	Cysteine and methionine metabolism	2/144	61/8382	0.282062798691313	0.842389786918379	101118487/101111328	CTH/PHGDH	oas:101118487/oas:101111328	2	1	101118487	1	101111328
oas04072	Phospholipase D signaling pathway	4/144	158/8382	0.2878763259459	0.842389786918379	101117327/443371/101114118/101102020	ADCY1/KITLG/LPAR6/PLPP3	oas:101117327/oas:443371/oas:101114118/oas:101102020	4	1	101117327	3	443371/101114118/101102020
oas01522	Endocrine resistance	3/144	109/8382	0.288315975205892	0.842389786918379	101117327/443318/101123554	ADCY1/IGF1/NOTCH3	oas:101117327/oas:443318/oas:101123554	3	1	101117327	2	443318/101123554
oas04724	Glutamatergic synapse	3/144	109/8382	0.288315975205892	0.842389786918379	101102999/101117327/101120934	GLUL/ADCY1/LOC101120934	oas:101102999/oas:101117327/oas:101102999	3	3	101102999/101117327/101120934	0
oas01212	Fatty acid metabolism	2/144	62/8382	0.288452230528396	0.842389786918379	101109049/101108615	FADS1/FADS2	oas:101109049/oas:101108615	2	0		2	101109049/101108615
oas05162	Measles	4/144	159/8382	0.291736722742296	0.842389786918379	101123328/101110953/780441/100144426	LOC101123328/CASP9/MX2/FAS	oas:106990092/oas:101110953/oas:780441/oas:100144426	4	1	101123328	3	101110953/780441/100144426
oas05016	Huntington disease	8/144	368/8382	0.298266326307242	0.846199622371367	101123328/808255/101110953/808252/101120165/101107714/808256/101105833	LOC101123328/ND3/CASP9/COX2/PSMC1/PSMD12/ND4L/PSMD3	oas:106990092/oas:808255/oas:101110953/oas:808252/oas:101120165/oas:101107714/oas:808256/oas:101105833	8	4	101123328/101120165/101107714/101105833	4	808255/101110953/808252/808256
oas04623	Cytosolic DNA-sensing pathway	2/144	64/8382	0.30121114771271	0.846199622371367	101116705/101116050	IL33/TMEM173	oas:101116705/oas:101116050	2	0		2	101116705/101116050
oas01210	2-Oxocarboxylic acid metabolism	1/144	21/8382	0.305349670190081	0.846199622371367	443257	IDH1	oas:443257	1	0		1	443257
oas04015	Rap1 signaling pathway	5/144	215/8382	0.310197081365844	0.846199622371367	101117327/443318/443371/101103280/101116719	ADCY1/IGF1/KITLG/TIAM1/FGF6	oas:101117327/oas:443318/oas:443371/oas:101103280/oas:101116719	5	1	101117327	4	443318/443371/101103280/101116719
oas05217	Basal cell carcinoma	2/144	66/8382	0.313932649328866	0.846199622371367	101109745/101122197	WNT5A/FZD6	oas:101109745/oas:101122197	2	0		2	101109745/101122197
oas04371	Apelin signaling pathway	4/144	165/8382	0.315035357246483	0.846199622371367	101117327/100286738/443058/101123554	ADCY1/MEF2C/SPP1/NOTCH3	oas:101117327/oas:100286738/oas:443058/oas:101123554	4	2	101117327/443058	2	100286738/101123554
oas00450	Selenocompound metabolism	1/144	23/8382	0.329072701112375	0.851109547574661	101118487	CTH	oas:101118487	1	1	101118487	0
oas00592	alpha-Linolenic acid metabolism	1/144	23/8382	0.329072701112375	0.851109547574661	101108615	FADS2	oas:101108615	1	0		1	101108615
oas04614	Renin-angiotensin system	1/144	23/8382	0.329072701112375	0.851109547574661	101107644	PRCP	oas:101107644	1	0		1	101107644
oas05142	Chagas disease	3/144	119/8382	0.335480946974284	0.851109547574661	101117327/101113771/100144426	ADCY1/LOC101113771/FAS	oas:101117327/oas:101113771/oas:100144426	3	2	101117327/101113771	1	100144426
oas05218	Melanoma	2/144	70/8382	0.33921549510419	0.851109547574661	443318/101116719	IGF1/FGF6	oas:443318/oas:101116719	2	0		2	443318/101116719
oas00534	Glycosaminoglycan biosynthesis - heparan sulfate / heparin	1/144	24/8382	0.340630726120129	0.851109547574661	101113394	EXTL1	oas:101113394	1	1	101113394	0
oas04978	Mineral absorption	2/144	71/8382	0.345494803516841	0.851109547574661	101117184/105613425	LOC101117184/LOC105613425	oas:101117184/oas:101103834	2	2	101117184/105613425	0
oas05160	Hepatitis C	4/144	173/8382	0.346338950095317	0.851109547574661	101123328/101110953/780441/100144426	LOC101123328/CASP9/MX2/FAS	oas:106990092/oas:101110953/oas:780441/oas:100144426	4	1	101123328	3	101110953/780441/100144426
oas00770	Pantothenate and CoA biosynthesis	1/144	25/8382	0.35199100075984	0.855893907110769	101122150	PANK1	oas:101122150	1	1	101122150	0
oas00562	Inositol phosphate metabolism	2/144	75/8382	0.370409184638259	0.888868127089943	101111344/101115530	PLCD4/INPP5E	oas:101111344/oas:101115530	2	2	101111344/101115530	0
oas00590	Arachidonic acid metabolism	2/144	77/8382	0.382729067608995	0.888868127089943	101104140/101122092	PTGES/LOC101122092	oas:101104140/oas:101109261	2	1	101122092	1	101104140
oas00010	Glycolysis / Gluconeogenesis	2/144	78/8382	0.388851087134484	0.888868127089943	101112530/101114294	LOC101112530/LOC101114294	oas:101108532/oas:101108532	2	2	101112530/101114294	0
oas05225	Hepatocellular carcinoma	4/144	184/8382	0.389461904008878	0.888868127089943	443325/101109745/101122197/101113714	IGF2/WNT5A/FZD6/LRP5	oas:443325/oas:101109745/oas:101122197/oas:101113714	4	0		4	443325/101109745/101122197/101113714
oas05014	Amyotrophic lateral sclerosis	9/144	460/8382	0.393246909471463	0.888868127089943	100037686/101123328/808255/101110953/808252/101120165/101107714/808256/101105833	DERL1/LOC101123328/ND3/CASP9/COX2/PSMC1/PSMD12/ND4L/PSMD3	oas:100037686/oas:106990092/oas:808255/oas:101110953/oas:808252/oas:101120165/oas:101107714/oas:808256/oas:101105833	9	5	100037686/101123328/101120165/101107714/101105833	4	808255/101110953/808252/808256
oas05412	Arrhythmogenic right ventricular cardiomyopathy	2/144	79/8382	0.394946566112896	0.888868127089943	101109832/101115445	ITGA9/ITGA7	oas:101109832/oas:101115445	2	0		2	101109832/101115445
oas04066	HIF-1 signaling pathway	3/144	133/8382	0.401176201831785	0.888868127089943	101107621/101103369/443318	PFKFB3/IL6R/IGF1	oas:101107621/oas:101103369/oas:443318	3	2	101107621/101103369	1	443318
oas04068	FoxO signaling pathway	3/144	133/8382	0.401176201831785	0.888868127089943	443318/101107877/101118797	IGF1/FOXO1/SLC2A4	oas:443318/oas:101107877/oas:101118797	3	2	101107877/101118797	1	443318
oas04392	Hippo signaling pathway - multiple species	1/144	31/8382	0.416184141615162	0.888868127089943	101106265	FRMD6	oas:101106265	1	0		1	101106265
oas04966	Collecting duct acid secretion	1/144	31/8382	0.416184141615162	0.888868127089943	101123476	ATP6V0A1	oas:101123476	1	1	101123476	0
oas04611	Platelet activation	3/144	137/8382	0.419665214829162	0.888868127089943	101117327/101123664/100101231	ADCY1/FGG/COL3A1	oas:101117327/oas:101123664/oas:100101231	3	2	101117327/101123664	1	100101231
oas04062	Chemokine signaling pathway	4/144	193/8382	0.424492704194439	0.888868127089943	101117327/101113771/101117556/101103280	ADCY1/LOC101113771/CCL24/TIAM1	oas:101117327/oas:101113771/oas:101117556/oas:101103280	4	2	101117327/101113771	2	101117556/101103280
oas04657	IL-17 signaling pathway	2/144	85/8382	0.430914568615044	0.888868127089943	101104026/443277	S100A8/CEBPB	oas:101104026/oas:443277	2	2	101104026/443277	0
oas04918	Thyroid hormone synthesis	2/144	85/8382	0.430914568615044	0.888868127089943	101117327/443389	ADCY1/TTR	oas:101117327/oas:443389	2	2	101117327/443389	0
oas04932	Non-alcoholic fatty liver disease	4/144	195/8382	0.432218552573663	0.888868127089943	101103369/101123328/808252/100144426	IL6R/LOC101123328/COX2/FAS	oas:101103369/oas:106990092/oas:808252/oas:100144426	4	2	101103369/101123328	2	808252/100144426
oas04960	Aldosterone-regulated sodium reabsorption	1/144	33/8382	0.436145728776196	0.888868127089943	443318	IGF1	oas:443318	1	0		1	443318
oas05415	Diabetic cardiomyopathy	5/144	252/8382	0.436683217895451	0.888868127089943	808255/808252/808256/100101231/101118797	ND3/COX2/ND4L/COL3A1/SLC2A4	oas:808255/oas:808252/oas:808256/oas:100101231/oas:101118797	5	1	101118797	4	808255/808252/808256/100101231
oas04141	Protein processing in endoplasmic reticulum	4/144	197/8382	0.439917503987006	0.888868127089943	101116542/100037686/101112009/101121537	DNAJB2/DERL1/BAG2/HERPUD1	oas:101116542/oas:100037686/oas:101112009/oas:101121537	4	4	101116542/100037686/101112009/101121537	0
oas05152	Tuberculosis	4/144	197/8382	0.439917503987006	0.888868127089943	101123328/101110953/443277/101123476	LOC101123328/CASP9/CEBPB/ATP6V0A1	oas:106990092/oas:101110953/oas:443277/oas:101123476	4	3	101123328/443277/101123476	1	101110953
oas00230	Purine metabolism	3/144	142/8382	0.442510106559929	0.888868127089943	101117327/101109357/780499	ADCY1/PDE5A/XDH	oas:101117327/oas:101109357/oas:780499	3	2	101117327/780499	1	101109357
oas04146	Peroxisome	2/144	89/8382	0.45426275644038	0.894772553479619	443257/780499	IDH1/XDH	oas:443257/oas:780499	2	1	780499	1	443257
oas05212	Pancreatic cancer	2/144	89/8382	0.45426275644038	0.894772553479619	101110953/101109980	CASP9/BRCA2	oas:101110953/oas:101109980	2	0		2	101110953/101109980
oas05416	Viral myocarditis	2/144	91/8382	0.465732462999832	0.894772553479619	101123328/101110953	LOC101123328/CASP9	oas:106990092/oas:101110953	2	1	101123328	1	101110953
oas04723	Retrograde endocannabinoid signaling	3/144	149/8382	0.473896688478855	0.894772553479619	101117327/808255/808256	ADCY1/ND3/ND4L	oas:101117327/oas:808255/oas:808256	3	1	101117327	2	808255/808256
oas00500	Starch and sucrose metabolism	1/144	37/8382	0.474057952383445	0.894772553479619	101118573	LOC101118573	oas:101118831	1	1	101118573	0
oas04970	Salivary secretion	2/144	93/8382	0.477060264546688	0.894772553479619	101117327/101118573	ADCY1/LOC101118573	oas:101117327/oas:101118831	2	2	101117327/101118573	0
oas00020	Citrate cycle (TCA cycle)	1/144	38/8382	0.483133525164366	0.894772553479619	443257	IDH1	oas:443257	1	0		1	443257
oas04610	Complement and coagulation cascades	2/144	95/8382	0.488242477110436	0.894772553479619	101123664/443388	FGG/SERPINA1	oas:101123664/oas:443388	2	2	101123664/443388	0
oas04936	Alcoholic liver disease	3/144	154/8382	0.495824006162536	0.894772553479619	101120647/101107877/100144426	LPIN1/FOXO1/FAS	oas:101120647/oas:101107877/oas:100144426	3	2	101120647/101107877	1	100144426
oas05134	Legionellosis	2/144	97/8382	0.499275827924581	0.894772553479619	101123328/101110953	LOC101123328/CASP9	oas:106990092/oas:101110953	2	1	101123328	1	101110953
oas04975	Fat digestion and absorption	1/144	40/8382	0.50082070479661	0.894772553479619	101102020	PLPP3	oas:101102020	1	0		1	101102020
oas05418	Fluid shear stress and atherosclerosis	3/144	156/8382	0.504469131621667	0.894772553479619	100286738/101114226/101113636	MEF2C/LOC101114226/LOC101113636	oas:100286738/oas:101114226/oas:101113636	3	0		3	100286738/101114226/101113636
oas00760	Nicotinate and nicotinamide metabolism	1/144	41/8382	0.509437561486767	0.894772553479619	780506	NAMPT	oas:780506	1	1	780506	0
oas04640	Hematopoietic cell lineage	2/144	99/8382	0.510157432035172	0.894772553479619	101103369/443371	IL6R/KITLG	oas:101103369/oas:443371	2	1	101103369	1	443371
oas04620	Toll-like receptor signaling pathway	2/144	100/8382	0.515540528063026	0.894772553479619	443058/101113771	SPP1/LOC101113771	oas:443058/oas:101113771	2	2	443058/101113771	0
oas05323	Rheumatoid arthritis	2/144	101/8382	0.520884770007554	0.894772553479619	101113771/101123476	LOC101113771/ATP6V0A1	oas:101113771/oas:101123476	2	2	101113771/101123476	0
oas01521	EGFR tyrosine kinase inhibitor resistance	2/144	102/8382	0.526189896566952	0.894772553479619	101103369/443318	IL6R/IGF1	oas:101103369/oas:443318	2	1	101103369	1	443318
oas04914	Progesterone-mediated oocyte maturation	2/144	103/8382	0.531455666684519	0.894772553479619	101117327/443318	ADCY1/IGF1	oas:101117327/oas:443318	2	1	101117327	1	443318
oas04973	Carbohydrate digestion and absorption	1/144	44/8382	0.53441177411208	0.894772553479619	101118573	LOC101118573	oas:101118831	1	1	101118573	0
oas04972	Pancreatic secretion	2/144	105/8382	0.541868270950856	0.894772553479619	101117327/101118573	ADCY1/LOC101118573	oas:101117327/oas:101118831	2	2	101117327/101118573	0
oas05210	Colorectal cancer	2/144	105/8382	0.541868270950856	0.894772553479619	101123328/101110953	LOC101123328/CASP9	oas:106990092/oas:101110953	2	1	101123328	1	101110953
oas04930	Type II diabetes mellitus	1/144	46/8382	0.550355576932627	0.894772553479619	101118797	SLC2A4	oas:101118797	1	1	101118797	0
oas04713	Circadian entrainment	2/144	107/8382	0.552121036461146	0.894772553479619	101117327/101108006	ADCY1/LOC101108006	oas:101117327/oas:101108006	2	1	101117327	1	101108006
oas03440	Homologous recombination	1/144	48/8382	0.565757055658834	0.894772553479619	101109980	BRCA2	oas:101109980	1	0		1	101109980
oas04666	Fc gamma R-mediated phagocytosis	2/144	110/8382	0.567197804972328	0.894772553479619	101102555/101102020	ASAP2/PLPP3	oas:101102555/oas:101102020	2	0		2	101102555/101102020
oas04725	Cholinergic synapse	2/144	110/8382	0.567197804972328	0.894772553479619	101117327/101106197	ADCY1/KCNJ14	oas:101117327/oas:101106197	2	1	101117327	1	101106197
oas04921	Oxytocin signaling pathway	3/144	172/8382	0.5707443970418	0.894772553479619	101117327/100286738/101106197	ADCY1/MEF2C/KCNJ14	oas:101117327/oas:100286738/oas:101106197	3	1	101117327	2	100286738/101106197
oas00565	Ether lipid metabolism	1/144	49/8382	0.573260173487623	0.894772553479619	101102020	PLPP3	oas:101102020	1	0		1	101102020
oas04210	Apoptosis	3/144	173/8382	0.574704493164384	0.894772553479619	101123328/101110953/100144426	LOC101123328/CASP9/FAS	oas:106990092/oas:101110953/oas:100144426	3	1	101123328	2	101110953/100144426
oas04390	Hippo signaling pathway	3/144	174/8382	0.578642090968851	0.894772553479619	101109745/101122197/101106265	WNT5A/FZD6/FRMD6	oas:101109745/oas:101122197/oas:101106265	3	0		3	101109745/101122197/101106265
oas05170	Human immunodeficiency virus 1 infection	4/144	236/8382	0.581728889447049	0.894772553479619	101123328/101110953/101116050/100144426	LOC101123328/CASP9/TMEM173/FAS	oas:106990092/oas:101110953/oas:101116050/oas:100144426	4	1	101123328	3	101110953/101116050/100144426
oas04934	Cushing syndrome	3/144	176/8382	0.586449223895694	0.894772553479619	101117327/101109745/101122197	ADCY1/WNT5A/FZD6	oas:101117327/oas:101109745/oas:101122197	3	1	101117327	2	101109745/101122197
oas03460	Fanconi anemia pathway	1/144	52/8382	0.595005715514794	0.894772553479619	101109980	BRCA2	oas:101109980	1	0		1	101109980
oas04810	Regulation of actin cytoskeleton	4/144	240/8382	0.595117205727245	0.894772553479619	101109832/101103280/101116719/101115445	ITGA9/TIAM1/FGF6/ITGA7	oas:101109832/oas:101103280/oas:101116719/oas:101115445	4	0		4	101109832/101103280/101116719/101115445
oas04670	Leukocyte transendothelial migration	2/144	116/8382	0.596252812078439	0.894772553479619	101114226/101113636	LOC101114226/LOC101113636	oas:101114226/oas:101113636	2	0		2	101114226/101113636
oas04750	Inflammatory mediator regulation of TRP channels	2/144	116/8382	0.596252812078439	0.894772553479619	101117327/443318	ADCY1/IGF1	oas:101117327/oas:443318	2	1	101117327	1	443318
oas04064	NF-kappa B signaling pathway	2/144	117/8382	0.60095225505406	0.894772553479619	101114226/101113636	LOC101114226/LOC101113636	oas:101114226/oas:101113636	2	0		2	101114226/101113636
oas00510	N-Glycan biosynthesis	1/144	53/8382	0.60200681719137	0.894772553479619	101108300	ST6GAL2	oas:101108300	1	0		1	101108300
oas04931	Insulin resistance	2/144	119/8382	0.610228377726758	0.894772553479619	101107877/101118797	FOXO1/SLC2A4	oas:101107877/oas:101118797	2	2	101107877/101118797	0
oas04940	Type I diabetes mellitus	1/144	55/8382	0.615650465859736	0.894772553479619	100144426	FAS	oas:100144426	1	0		1	100144426
oas05161	Hepatitis B	3/144	184/8382	0.616752408664837	0.894772553479619	101123328/101110953/100144426	LOC101123328/CASP9/FAS	oas:106990092/oas:101110953/oas:100144426	3	1	101123328	2	101110953/100144426
oas04621	NOD-like receptor signaling pathway	3/144	185/8382	0.620434517399505	0.894772553479619	780506/105614852/101116050	NAMPT/LOC105614852/TMEM173	oas:780506/oas:105614852/oas:101116050	3	1	780506	2	105614852/101116050
oas03410	Base excision repair	1/144	56/8382	0.622297077234325	0.894772553479619	101118667	NEIL2	oas:101118667	1	0		1	101118667
oas04022	cGMP-PKG signaling pathway	3/144	186/8382	0.624092838065802	0.894772553479619	101117327/101109357/100286738	ADCY1/PDE5A/MEF2C	oas:101117327/oas:101109357/oas:100286738	3	1	101117327	2	101109357/100286738
oas04340	Hedgehog signaling pathway	1/144	57/8382	0.628829532300174	0.894772553479619	101107807	DISP1	oas:101107807	1	0		1	101107807
oas04370	VEGF signaling pathway	1/144	57/8382	0.628829532300174	0.894772553479619	101110953	CASP9	oas:101110953	1	0		1	101110953
oas04218	Cellular senescence	3/144	188/8382	0.631337850274593	0.894772553479619	101107877/101118810/101114986	FOXO1/HIPK4/ETS1	oas:101107877/oas:101118810/oas:101114986	3	1	101107877	2	101118810/101114986
oas00982	Drug metabolism - cytochrome P450	1/144	58/8382	0.635249778227954	0.894772553479619	101104842	FMO2	oas:101104842	1	1	101104842	0
oas05330	Allograft rejection	1/144	58/8382	0.635249778227954	0.894772553479619	100144426	FAS	oas:100144426	1	0		1	100144426
oas05332	Graft-versus-host disease	1/144	59/8382	0.64155972920527	0.896653628103891	100144426	FAS	oas:100144426	1	0		1	100144426
oas04923	Regulation of lipolysis in adipocytes	1/144	60/8382	0.647761266991458	0.896653628103891	101117327	ADCY1	oas:101117327	1	1	101117327	0
oas04935	Growth hormone synthesis, secretion and action	2/144	128/8382	0.649952646707576	0.896653628103891	101117327/443318	ADCY1/IGF1	oas:101117327/oas:443318	2	1	101117327	1	443318
oas04926	Relaxin signaling pathway	2/144	131/8382	0.662466432740969	0.896653628103891	101117327/100101231	ADCY1/COL3A1	oas:101117327/oas:100101231	2	1	101117327	1	100101231
oas00830	Retinol metabolism	1/144	63/8382	0.665733743765283	0.896653628103891	101109831	ALDH1A3	oas:101109831	1	0		1	101109831
oas04216	Ferroptosis	1/144	63/8382	0.665733743765283	0.896653628103891	105613425	LOC105613425	oas:101103834	1	1	105613425	0
oas05320	Autoimmune thyroid disease	1/144	63/8382	0.665733743765283	0.896653628103891	100144426	FAS	oas:100144426	1	0		1	100144426
oas00480	Glutathione metabolism	1/144	64/8382	0.671519816718498	0.896653628103891	443257	IDH1	oas:443257	1	0		1	443257
oas05213	Endometrial cancer	1/144	64/8382	0.671519816718498	0.896653628103891	101110953	CASP9	oas:101110953	1	0		1	101110953
oas04730	Long-term depression	1/144	65/8382	0.677206417631282	0.899049899269116	443318	IGF1	oas:443318	1	0		1	443318
oas04330	Notch signaling pathway	1/144	66/8382	0.682795244835935	0.900852045996255	101123554	NOTCH3	oas:101123554	1	0		1	101123554
oas04622	RIG-I-like receptor signaling pathway	1/144	67/8382	0.688287967869079	0.900852045996255	101116050	TMEM173	oas:101116050	1	0		1	101116050
oas04929	GnRH secretion	1/144	68/8382	0.693686227956493	0.900852045996255	443058	SPP1	oas:443058	1	1	443058	0
oas04814	Motor proteins	3/144	209/8382	0.70157867084607	0.900852045996255	101112623/101117822/101102946	LOC101112623/MYO1B/KIF11	oas:101112623/oas:101117822/oas:101102946	3	0		3	101112623/101117822/101102946
oas00140	Steroid hormone biosynthesis	1/144	70/8382	0.704205785495432	0.900852045996255	100144423	CYP19	oas:100144423	1	0		1	100144423
oas04915	Estrogen signaling pathway	2/144	143/8382	0.708976138812843	0.900852045996255	101118565/101117327	FKBP5/ADCY1	oas:101118565/oas:101117327	2	2	101118565/101117327	0
oas04720	Long-term potentiation	1/144	72/8382	0.714366498959559	0.900852045996255	101117327	ADCY1	oas:101117327	1	1	101117327	0
oas05221	Acute myeloid leukemia	1/144	72/8382	0.714366498959559	0.900852045996255	101117625	PPARD	oas:101117625	1	1	101117625	0
oas04114	Oocyte meiosis	2/144	145/8382	0.716189901684292	0.900852045996255	101117327/443318	ADCY1/IGF1	oas:101117327/oas:443318	2	1	101117327	1	443318
oas00983	Drug metabolism - other enzymes	1/144	74/8382	0.724180526575336	0.900852045996255	780499	XDH	oas:780499	1	1	780499	0
oas04721	Synaptic vesicle cycle	1/144	76/8382	0.733659617431704	0.900852045996255	101123476	ATP6V0A1	oas:101123476	1	1	101123476	0
oas04920	Adipocytokine signaling pathway	1/144	77/8382	0.738277124666214	0.900852045996255	101118797	SLC2A4	oas:101118797	1	1	101118797	0
oas05211	Renal cell carcinoma	1/144	77/8382	0.738277124666214	0.900852045996255	101114986	ETS1	oas:101114986	1	0		1	101114986
oas04927	Cortisol synthesis and secretion	1/144	78/8382	0.742815125153639	0.900852045996255	101117327	ADCY1	oas:101117327	1	1	101117327	0
oas03250	Viral life cycle - HIV-1	1/144	80/8382	0.751658021121868	0.900852045996255	780441	MX2	oas:780441	1	0		1	780441
oas04714	Thermogenesis	4/144	295/8382	0.751869658063133	0.900852045996255	101117327/808255/808252/808256	ADCY1/ND3/COX2/ND4L	oas:101117327/oas:808255/oas:808252/oas:808256	4	1	101117327	3	808255/808252/808256
oas05167	Kaposi sarcoma-associated herpesvirus infection	3/144	227/8382	0.753363760612961	0.900852045996255	101123328/101110953/100144426	LOC101123328/CASP9/FAS	oas:106990092/oas:101110953/oas:100144426	3	1	101123328	2	101110953/100144426
oas05214	Glioma	1/144	81/8382	0.755965566888966	0.900852045996255	443318	IGF1	oas:443318	1	0		1	443318
oas05223	Non-small cell lung cancer	1/144	81/8382	0.755965566888966	0.900852045996255	101110953	CASP9	oas:101110953	1	0		1	101110953
oas01232	Nucleotide metabolism	1/144	83/8382	0.764359311754398	0.900852045996255	780499	XDH	oas:780499	1	1	780499	0
oas03018	RNA degradation	1/144	83/8382	0.764359311754398	0.900852045996255	novel.568	-	oas:114114815	1	1	novel.568	0
oas04971	Gastric acid secretion	1/144	83/8382	0.764359311754398	0.900852045996255	101117327	ADCY1	oas:101117327	1	1	101117327	0
oas04910	Insulin signaling pathway	2/144	162/8382	0.771654946149992	0.904833972389076	101107877/101118797	FOXO1/SLC2A4	oas:101107877/oas:101118797	2	2	101107877/101118797	0
oas05032	Morphine addiction	1/144	86/8382	0.776415284089333	0.905817831437555	101117327	ADCY1	oas:101117327	1	1	101117327	0
oas04911	Insulin secretion	1/144	88/8382	0.784110240480612	0.910198319351867	101117327	ADCY1	oas:101117327	1	1	101117327	0
oas04020	Calcium signaling pathway	3/144	241/8382	0.788494052274035	0.910710630376511	101111344/101117327/101116719	PLCD4/ADCY1/FGF6	oas:101111344/oas:101117327/oas:101116719	3	2	101111344/101117327	1	101116719
oas05150	Staphylococcus aureus infection	1/144	92/8382	0.79871991796323	0.917385873681327	101123664	FGG	oas:101123664	1	1	101123664	0
oas04260	Cardiac muscle contraction	1/144	93/8382	0.802216218543844	0.917385873681327	808252	COX2	oas:808252	1	0		1	808252
oas04658	Th1 and Th2 cell differentiation	1/144	96/8382	0.812347331984762	0.921776549355825	101123554	NOTCH3	oas:101123554	1	0		1	101123554
oas04520	Adherens junction	1/144	100/8382	0.825058092990149	0.921776549355825	101116052	FER	oas:101116052	1	0		1	101116052
oas05231	Choline metabolism in cancer	1/144	100/8382	0.825058092990149	0.921776549355825	101102020	PLPP3	oas:101102020	1	0		1	101102020
oas04912	GnRH signaling pathway	1/144	101/8382	0.828099826219975	0.921776549355825	101117327	ADCY1	oas:101117327	1	1	101117327	0
oas04976	Bile secretion	1/144	101/8382	0.828099826219975	0.921776549355825	101117327	ADCY1	oas:101117327	1	1	101117327	0
oas04540	Gap junction	1/144	102/8382	0.831089033444262	0.921776549355825	101117327	ADCY1	oas:101117327	1	1	101117327	0
oas05206	MicroRNAs in cancer	2/144	188/8382	0.838298267831521	0.921776549355825	101110976/101123554	SOX4/NOTCH3	oas:101110976/oas:101123554	2	0		2	101110976/101123554
oas04659	Th17 cell differentiation	1/144	107/8382	0.845278176232032	0.921776549355825	101103369	IL6R	oas:101103369	1	1	101103369	0
oas05166	Human T-cell leukemia virus 1 infection	3/144	272/8382	0.85174727797481	0.921776549355825	101117327/101109495/101114986	ADCY1/LOC101109495/ETS1	oas:101117327/oas:101109495/oas:101114986	3	2	101117327/101109495	1	101114986
oas04530	Tight junction	2/144	195/8382	0.852980076897474	0.921776549355825	101104530/101103280	LOC101104530/TIAM1	oas:101104530/oas:101103280	2	0		2	101104530/101103280
oas05208	Chemical carcinogenesis - reactive oxygen species	3/144	278/8382	0.861904680192834	0.921776549355825	808255/808252/808256	ND3/COX2/ND4L	oas:808255/oas:808252/oas:808256	3	0		3	808255/808252/808256
oas04650	Natural killer cell mediated cytotoxicity	1/144	114/8382	0.863175535488133	0.921776549355825	100144426	FAS	oas:100144426	1	0		1	100144426
oas05207	Chemical carcinogenesis - receptor activation	2/144	201/8382	0.864593276513076	0.921776549355825	101117327/101116719	ADCY1/FGF6	oas:101117327/oas:101116719	2	1	101117327	1	101116719
oas03015	mRNA surveillance pathway	1/144	116/8382	0.867900334011889	0.921776549355825	105604798	CPSF4	oas:105604798	1	1	105604798	0
oas04925	Aldosterone synthesis and secretion	1/144	116/8382	0.867900334011889	0.921776549355825	101117327	ADCY1	oas:101117327	1	1	101117327	0
oas04144	Endocytosis	3/144	283/8382	0.869901678612857	0.921776549355825	101103391/101102555/101107717	RAB11FIP5/ASAP2/ACAP3	oas:101103391/oas:101102555/oas:101107717	3	1	101103391	2	101102555/101107717
oas05132	Salmonella infection	3/144	304/8382	0.899219945674713	0.94532078833997	101123328/101106679/101111552	LOC101123328/PODXL/VPS18	oas:106990092/oas:101106679/oas:101111552	3	2	101123328/101111552	1	101106679
oas04071	Sphingolipid signaling pathway	1/144	132/8382	0.900305512704733	0.94532078833997	101120481	LOC101120481	oas:101120481	1	0		1	101120481
oas04024	cAMP signaling pathway	2/144	233/8382	0.913549737119274	0.954886829296617	101117327/101103280	ADCY1/TIAM1	oas:101117327/oas:101103280	2	1	101117327	1	101103280
oas04142	Lysosome	1/144	145/8382	0.920716541182876	0.955182495237876	101123476	ATP6V0A1	oas:101123476	1	1	101123476	0
oas01240	Biosynthesis of cofactors	1/144	146/8382	0.922102581982884	0.955182495237876	101122150	PANK1	oas:101122150	1	1	101122150	0
oas04630	JAK-STAT signaling pathway	1/144	151/8382	0.928679996401257	0.955984547579751	101103369	IL6R	oas:101103369	1	1	101103369	0
oas04270	Vascular smooth muscle contraction	1/144	153/8382	0.931153780110147	0.955984547579751	101117327	ADCY1	oas:101117327	1	1	101117327	0
oas04261	Adrenergic signaling in cardiomyocytes	1/144	169/8382	0.948108700192946	0.969084556391905	101117327	ADCY1	oas:101117327	1	1	101117327	0
oas04613	Neutrophil extracellular trap formation	1/144	174/8382	0.95250208212763	0.969286259786267	101123664	FGG	oas:101123664	1	1	101123664	0
oas04145	Phagosome	1/144	186/8382	0.961596552775913	0.974249138996649	101123476	ATP6V0A1	oas:101123476	1	1	101123476	0
oas05203	Viral carcinogenesis	1/144	230/8382	0.982430861786111	0.991011043985117	101120165	PSMC1	oas:101120165	1	1	101120165	0
oas04080	Neuroactive ligand-receptor interaction	1/144	263/8382	0.990254148996753	0.994559601818478	101114118	LPAR6	oas:101114118	1	0		1	101114118
oas03010	Ribosome	1/144	486/8382	0.999829651111373	0.999829651111373	101117239	MRPS5	oas:101117239	1	1	101117239	0
