# Supplementary material for: Metabolomics and Transcriptomics Reveal the Effects of Fermented Lycium barbarum (Goji) Berry Residue on Muscle Nutrition and Flavor Quality in Fattening Tan Sheep
Source: Metabolites. 2026 Jan 1;16(1):39. doi: 10.3390/metabo16010039 (PMC12843761; doi:10.3390/metabo16010039)
Supplement: Supplementary file 1 [file metabolites-16-00039-s001.zip › Table S6 .xlsx]

## Sheet: Sheet1
Table S6 GO entries and KEGG pathways associated with lipid metabolism and amino acid synthesis
Pathway	Genes
regulation of protein metabolic process	IL34/PSMD3
alpha-amino acid metabolic process	GLUL/LOC101120934
coenzyme biosynthetic process	NAMPT/COQ4/PANK1
coenzyme metabolic process	NAMPT/COQ4/PANK1
Biosynthesis of amino acids	GLUL/LOC101120934/CTH/LOC101112530/IDH1/LOC101114294/PHGDH
Nitrogen metabolism	GLUL/LOC101120934/LOC101113601
Protein digestion and absorption	COL21A1/PRCP/COL6A6/COL15A1/COL8A1/COL3A1
Glycine, serine and threonine metabolism	CTH/LOC101112530/LOC101114294/PHGDH
Arginine biosynthesis	GLUL/LOC101120934
Proteasome	PSMC1/PSMD12/PSMD3
lipoprotein metabolic process	LOC101109783/APOA2/APOLD1
hexose metabolic process	PFKFB3/PFKFB4
lipid transport	LOC101109783/APOA2/APOLD1
lipid localization	LOC101109783/APOA2/APOLD1
monosaccharide metabolic process	PFKFB3/PFKFB4
coenzyme biosynthetic process	NAMPT/COQ4/PANK1
coenzyme metabolic process	NAMPT/COQ4/PANK1
Glycerolipid metabolism	GPAT3/LPIN1/PLPP3
Glycerophospholipid metabolism	GPAT3/LPIN1/PLPP3/CDS1
Biosynthesis of unsaturated fatty acids	FADS1/FADS2
PI3K-Akt signaling pathway	IL6R/IGF2/COL6A6/CASP9/SPP1/IGF1/LAMA4/KITLG/LPAR6/ITGA9/FGF6/ITGA7/LAMC2
PPAR signaling pathway	APOA2/PPARD/APOC3/FADS2
Thyroid hormone signaling pathway	PLCD4/CASP9/FOXO1/RCAN2/NOTCH3
AMPK signaling pathway	PFKFB3/PFKFB4/IGF1/FOXO1/SLC2A4
